# Supplementary material for: Dietary patterns and childhood stunting in Zimbabwe
Source: BMC Nutr. 2022 Oct 12;8:111. doi: 10.1186/s40795-022-00607-7 (PMC9555084; doi:10.1186/s40795-022-00607-7)
Supplement: Supplementary file 2 — Supplementary Material 2 [file 40795_2022_607_MOESM2_ESM.xlsx]

## Sheet: Sheet1
ID	Height_for_age	Province	Sex	Age	MUAC	Height	Weight	Birth weight	Birth_Height	ChildHIV	AgeMother	Maternal_MaritalStatus	MaternalEducation	MaternalOccupation	MaternalHIV	Parity	AgeFather	FatherOccupation	FatherEducation	Village	Religion	NoInHouse	Number_siblings	ParentalSurvival	AttendANC	IronFolate	ANCVISITS	HFDelivery	Complications	HEANC	FeedOnDelivery	EverBreastfed	data-PNC-time_start_breastfeeding	StillBreastfeeding	Ever vaccinated	data-EPI-which_missed	data-EPI-why_missed	MissedVitA	data-Growth_Monitoring-completely_filled	data-Growth_Monitoring-health_worker_explain_GM	data-Growth_Monitoring-Describe_child_weight	data-Growth_Monitoring-describe_height	HEANC	data-EPI-which_missed	data-EPI-why_missed	data-PNC-time_start_breastfeeding	data-Enabling_factors-Distance_HF	data-Enabling_factors-measure_weight	data-Enabling_factors-measure_height
328	Stunted height	matsouth	male	8	114	60	6.3	1.8	42	negative	20	married	No School	Formal	positive	1	19	Informal	Secondary	Mtandawenema	Christianity	6	0	both_alive	yes	yes	3	Yes		Importance of responsive breastfeeding	Breast milk	yes	10	yes	yes			yes	yes	yes	correct	correct	Importance of responsive breastfeeding			10	2000	HF	HF
329	Stunted height	matsouth	male	8	114	60	6.3	1.8	42	negative	19	married	No School	Unemployed	positive	1	19	Informal	Secondary	Mtandawenema	Christianity	6	0	both_alive	yes	yes	3	No		Importance of responsive breastfeeding	Breast milk	yes	10	yes	yes			yes	yes	yes	correct	correct	Importance of responsive breastfeeding			10	2000	HF	HF
299	Stunted height	matsouth	female	9	116	62	8	3.2	43	negative	20	cohabiting	No School	Informal	positive	2	19	Formal	Secondary	Mayezane	Christianity	4	1	both_alive	no	yes	3	Yes	pre_term		Breast milk	yes	1	no	yes			yes	no	yes	wrong	wrong				1	5	VHW	HF
300	Stunted height	matsouth	female	9	118	58	8.9	2.65	48	negative	47	cohabiting	No School	Unemployed	positive	1	19	Formal	Secondary	Mayezane	Christianity	4	1	both_alive	no	yes	3	Yes	pre_term		Breast milk	yes	1	no	yes			yes	no	yes	wrong	wrong				1	5	VHW	HF
301	Stunted height	matsouth	female	15	119	50	11	2.7	49	negative	20	cohabiting	Primary	Informal	positive	1	20	Formal	Secondary	Mayezane	Christianity	4	1	both_alive	no	yes	3	Yes	pre_term		Breast milk	yes	1	no	yes			yes	no	yes	wrong	wrong				1	5	VHW	HF
245	Stunted height	manicaland	female	21	120	75	10.9	2.5	48	negative	43	married	Primary	Informal	negative	1	18	Unemployed	Secondary	Kuhudzai	Christianity	5	1	both_alive	yes	yes	4	Yes		Importance of iron and folate tablets	Breast milk	yes	15	yes	yes			yes	yes	yes	correct	correct	Importance of iron and folate tablets			15	12	VHW	HF
249	Stunted height	manicaland	male	21	120	75	10.9	2.5	48	negative	23	married	Primary	Unemployed	negative	2	19	Formal	Secondary	Makotamo	Christianity	6	2	both_alive	yes	yes	2	No		Can't remember	Breast milk	yes	1	no	no	Penta 3	Mother was remarried	no	no	yes	wrong	wrong	Can't remember	Penta 3	Mother was remarried	1	2	HF	HF
250	Stunted height	manicaland	male	55	120	75	8.7	2.5	48	negative	20	married	No School	Unemployed	negative	1	19	Formal	Secondary	Makotamo	Christianity	6	2	both_alive	yes	yes	2	No		Can't remember	Breast milk	yes	1	no	no	Penta 3	Mother was remarried	no	no	yes	wrong	wrong	Can't remember	Penta 3	Mother was remarried	1	2	HF	HF
251	Stunted height	manicaland	male	6	122	65	7	2.4	47	negative	23	married	Primary	Informal	negative	1	28	Formal	Secondary	Makotamo	Christianity	6	2	both_alive	yes	yes	2	Yes		Can't remember	Breast milk	yes	1	no	no	Penta 3	Mother was remarried	no	no	yes	wrong	wrong	Can't remember	Penta 3	Mother was remarried	1	2	HF	HF
252	Stunted height	manicaland	male	6	123	53	12.9	2.8	51	negative	23	married	Primary	Informal	negative	1	28	Formal	Secondary	Makotamo	Christianity	6	2	both_alive	yes	yes	2	No		Can't remember	Breast milk	yes	1	no	no	Penta 3	Mother was remarried	no	no	yes	wrong	wrong	Can't remember	Penta 3	Mother was remarried	1	2	HF	HF
157	Stunted height	matsouth	female	6	124	81	10.4	3	32	negative	23	married	Primary	Unemployed	negative	1	28	Informal	Secondary	Mlambapele	Christianity	4	2	both_alive	yes	yes	6	Yes		Exclusive breastfeeding, Iycf practices,child hygiene	Breast milk	no	720	yes	yes			yes	yes	yes	correct	correct	Exclusive breastfeeding, Iycf practices,child hygiene			720	10	HF	HF
158	Stunted height	matsouth	female	7	124	81	4.6	3	32	negative	35	married	Primary	Unemployed	negative	1	20	Informal	Secondary	Mlambapele	Christianity	4	2	both_alive	yes	yes	6	Yes		Exclusive breastfeeding, Iycf practices,child hygiene	Breast milk	no	720	yes	yes			yes	yes	yes	correct	correct	Exclusive breastfeeding, Iycf practices,child hygiene			720	10	HF	HF
202	Stunted height	manicaland	female	7	124	81	4.2	3	32	negative	23	married	Primary	Unemployed	negative	4	28	Informal	Secondary	Chitambudza Village	Traditional	4	0	both_alive	yes	yes	6	Yes	c_section	How to breastfeed and importance of giving a child colostrum	Breast milk	yes	1	yes	yes	N/A	N/A	yes	yes	yes	correct	correct	How to breastfeed and importance of giving a child colostrum	N/A	N/A	1	6	VHW	HF
148	Stunted height	manicaland	female	8	124	81	4.2	3	32	negative	24	married	Primary	Unemployed	negative	1	29	Unemployed	Secondary	Mundembe	Christianity	5	2	both_alive	yes	yes	4	Yes		Nothing	Breast milk	yes	15	yes	yes			yes	yes	yes	correct	correct	Nothing			15	9	VHW	HF
290	Stunted height	manicaland	female	7	125	70	10.5	2.55	43	negative	31	married	Primary	Informal	unknown	2	29	Formal	Secondary	Kunesu village	Traditional	3	0	both_alive	yes	yes	8	Yes	c_section	Good nutrition for a pregnant woman	Breast milk	yes	1	yes	yes	N/A	N/A	yes	yes	yes	correct	wrong	Good nutrition for a pregnant woman	N/A	N/A	1	1	VHW	HF
70	Stunted height	matsouth	female	7	125	70	5.5	2.55	43	negative	35	married	Primary	Informal	negative	2	25	Unemployed	Secondary	Matolokisi	Christianity	7	4	both_dead	yes	yes	5	Yes		Hygiene, breastfeeding, cleaning the naval	Breast milk	yes	20	yes	yes			yes	yes	yes	correct	correct	Hygiene, breastfeeding, cleaning the naval			20	3	VHW	HF
71	Stunted height	matsouth	female	7	125	68	11	3.4	49	negative	26	married	Primary	Unemployed	negative	1	20	Unemployed	Secondary	Matolokisi	Christianity	7	4	both_dead	yes	yes	5	No		Hygiene, breastfeeding, cleaning the naval	Breast milk	yes	20	yes	yes			yes	yes	yes	correct	correct	Hygiene, breastfeeding, cleaning the naval			20	3	VHW	HF
83	Stunted height	manicaland	male	8	126	58	8.8	2.65	48	negative	22	married	Primary	Informal	negative	3	25	Unemployed	Primary	Betty	Christianity	4	1	both_alive	yes	yes	9	Yes		Nothing	Breast milk	yes	1	no	yes			no	yes	no	wrong	wrong	Nothing			1	12	VHW	HF
253	Stunted height	manicaland	male	8	127	64	8.4	2.5	49	negative	21	married	Primary	Informal	negative	1	25	Formal	Primary	Tinoengana	Apostolic	4	1	both_alive	yes	yes	5	Yes	c_section	Exercising	Breast milk	yes	1	yes	yes			yes	yes	yes	correct	correct	Exercising			1	30	VHW	HF
262	Stunted height	manicaland	female	8	127	66	11	2.4	51	negative	21	married	Primary	Informal	negative	3	25	Formal	Tertiary	Murehwa	Traditional	4	1	both_alive	yes	yes	6	Yes		Hygiene education	Breast milk	yes	1	yes	yes	N/A	N/A	yes	no	yes	correct	correct	Hygiene education	N/A	N/A	1	1	VHW	HF
263	Stunted height	manicaland	female	8	130	74	6.7	2	44	negative	23	married	Primary	Informal	negative	1	24	Formal	Tertiary	Murehwa	Traditional	4	1	both_alive	yes	yes	6	Yes		Hygiene education	Breast milk	yes	1	yes	yes	N/A	N/A	yes	no	yes	correct	correct	Hygiene education	N/A	N/A	1	1	VHW	HF
295	Stunted height	manicaland	female	8	130	78	8.7	2.2	45	negative	23	married	Primary	Informal	negative	1	28	Formal	Secondary	Chindoti village	Traditional	5	1	both_alive	yes	yes	6	Yes		Importance of taking iron foliate tablets	Breast milk	yes	1	no	yes	N/A	N/A	yes	yes	yes	correct	correct	Importance of taking iron foliate tablets	N/A	N/A	1	4	VHW	HF
296	Stunted height	manicaland	female	8	130	78	8.7	2.2	45	negative	19	married	Primary	Informal	negative	1	25	Formal	Secondary	Chindoti village	Traditional	5	1	both_alive	yes	yes	6	Yes		Importance of taking iron foliate tablets	Breast milk	yes	1	no	yes	N/A	N/A	yes	yes	yes	correct	correct	Importance of taking iron foliate tablets	N/A	N/A	1	4	VHW	HF
315	Stunted height	matsouth	female	8	130	78	7.9	2.2	45	negative	25	cohabiting	Primary	Unemployed	positive	1	24	Formal	Secondary	Sitezi	Christianity	6	0	both_dead	yes	yes	6	Yes	pre_term	Cant remember	Breast milk	no	1	no	yes			no	yes	no	wrong	wrong	Cant remember			1	2	VHW	HF
316	Stunted height	matsouth	female	8	130	78	5.1	2.2	45	negative	19	cohabiting	Primary	Unemployed	positive	2	25	Formal	Secondary	Sitezi	Christianity	6	0	both_dead	yes	yes	6	No	pre_term	Cant remember	Breast milk	no	1	no	yes			no	yes	no	wrong	wrong	Cant remember			1	2	VHW	HF
318	Stunted height	matsouth	female	8	130	78	5.1	2.2	45	negative	19	cohabiting	Primary	Unemployed	positive	1	24	Unemployed	Secondary	Sitezi	Christianity	5	2	both_dead	yes	yes	3	No	pre_term	Foliate tablets that increase blood	Breast milk	yes	20	no	yes	N/A	N/A	yes	yes	no	wrong	wrong	Foliate tablets that increase blood	N/A	N/A	20	1	HF	HF
319	Stunted height	matsouth	female	8	130	73	13.9	2.7	48	negative	21	cohabiting	Primary	Unemployed	positive	5	24	Unemployed	Secondary	Sitezi	Christianity	5	2	both_dead	yes	yes	3	Yes	pre_term	Foliate tablets that increase blood	Breast milk	yes	20	no	yes	N/A	N/A	yes	yes	no	wrong	wrong	Foliate tablets that increase blood	N/A	N/A	20	1	HF	HF
360	Stunted height	matsouth	female	8	130	68	10	2.1	48	negative	17	married	Primary	Unemployed	negative	5	28	Formal	Tertiary	Mtshabezi	Christianity	3	0	both_alive	yes	yes	8	No		Breastfeeding, nutrition	Breast milk	yes	30	yes	yes			yes	yes	yes	correct	correct	Breastfeeding, nutrition			30	1	HF	HF
361	Stunted height	matsouth	female	8	130	73	10	2.7	48	negative	16	married	Primary	Unemployed	negative	1	28	Formal	Tertiary	Mtshabezi	Christianity	3	0	both_alive	yes	yes	8	No		Breastfeeding, nutrition	Breast milk	yes	30	yes	yes			yes	yes	yes	correct	correct	Breastfeeding, nutrition			30	1	HF	HF
432	Stunted height	manicaland	male	8	130	69	15.4	2.8	49	negative	23	married	Primary	Unemployed	negative	1	28	Unemployed	No education	Bvirindi	Christianity	5	3	both_alive	no	no		Yes	pre_term		Breast milk	yes	20	no	no	18 months	Corona epidemic	no	yes	yes	correct	wrong		18 months	Corona epidemic	20	10	VHW	HF
433	Stunted height	manicaland	male	9	130	79	11.9	2.5	49	negative	19	married	Primary	Informal	negative	1	24	Unemployed	No education	Bvirindi	Christianity	5	3	both_alive	no	no		No	pre_term		Breast milk	yes	20	no	no	18 months	Corona epidemic	no	yes	yes	correct	wrong		18 months	Corona epidemic	20	10	VHW	HF
434	Stunted height	manicaland	male	9	130	79	11.9	2.5	49	negative	19	married	Primary	Informal	negative	1	23	Unemployed	No education	Bvirindi	Christianity	5	3	both_alive	no	no		No	pre_term		Breast milk	yes	20	no	no	18 months	Corona epidemic	no	yes	yes	correct	wrong		18 months	Corona epidemic	20	10	VHW	HF
435	Stunted height	manicaland	male	9	130	69	9.2	2.8	49	negative	46	married	Primary	Informal	negative	1	23	Unemployed	No education	Bvirindi	Christianity	5	3	both_alive	no	no		Yes	pre_term		Infant Formula	yes	20	no	no	18 months	Corona epidemic	no	yes	yes	correct	wrong		18 months	Corona epidemic	20	10	VHW	HF
436	Stunted height	manicaland	male	9	130	71	8.5	3	51	negative	22	married	Primary	Informal	negative	2	27	Unemployed	No education	Bvirindi	Christianity	5	3	both_alive	no	no		Yes	pre_term		Breast milk	yes	20	no	no	18 months	Corona epidemic	no	yes	yes	correct	wrong		18 months	Corona epidemic	20	10	VHW	HF
429	Stunted height	manicaland	female	9	130	71	7.5	3	51	positive	22	married	Primary	Informal	negative	2	27	Unemployed	No education	Mutukwa	Christianity	6	3	both_alive	yes	yes	5	No		Nothing taught	Breast milk	yes	20	yes	yes			no	yes	yes	correct	correct	Nothing taught			20	8	VHW	HF
284	Stunted height	matsouth	female	9	130	56	10	2.58	53	negative	22	single	Primary	Informal	negative	1	27	Informal	Primary	Zongwana	Christianity	4	1	both_alive	yes	yes	0	Yes			Breast milk	yes	1	yes	yes			yes	yes	yes	correct	correct				1	10	VHW	HF
285	Stunted height	matsouth	female	9	130	70	10	3.3	53	negative	43	single	Primary	Informal	negative	3	23	Informal	Primary	Zongwana	Christianity	4	1	both_alive	yes	yes	0	Yes			Breast milk	yes	1	yes	yes			yes	yes	yes	correct	correct				1	10	VHW	HF
403	Stunted height	matsouth	female	9	130	70	10	3.3	53	negative	35	single	Primary	Informal	positive	3	23	Informal	Primary	Maphane 1	Christianity	11	7	both_alive	yes	yes	8	No		Preparedness, do not remember	Breast milk	yes	30	no	yes	NA	NA	yes	yes	yes	correct	correct	Preparedness, do not remember	NA	NA	30	10	VHW	HF
216	Stunted height	matsouth	female	9	130	63	16	2.5	54	negative	24	married	Primary	Informal	positive	3	23	Formal	Secondary	Simbumbumbu	Apostolic	8	5	both_alive	yes	yes	5	Yes		Breast feeding practices	Breast milk	yes	30	yes	yes	-	-	yes	yes	yes	correct	correct	Breast feeding practices	-	-	30	2	VHW	HF
23	Stunted height	manicaland	male	9	130	63	14	2.5	54	negative	25	married	Primary	Informal	negative	3	23	Informal	Secondary	Takada	Christianity	4	1	both_alive	yes	yes	9	Yes		Nothing	Breast milk	yes	1	yes	yes			yes	yes	no	wrong	wrong	Nothing			1	19	VHW	HF
47	Stunted height	matsouth	female	9	131	74	8.4	2.7	51	negative	22	married	Primary	Informal	positive	3	27	Informal	Secondary	Sukwe	Christianity	6	0	both_alive	yes	yes	4	Yes		Balanced diet	Breast milk	yes	10	no	yes	None	NA	yes	yes	yes	correct	correct	Balanced diet	None	NA	10	11	HF	HF
48	Stunted height	matsouth	female	9	132	57	10.9	2.6	46	negative	22	married	Primary	Informal	positive	3	27	Informal	Secondary	Sukwe	Christianity	6	0	both_alive	yes	yes	4	No		Balanced diet	Breast milk	yes	10	no	yes	None	NA	yes	yes	yes	correct	correct	Balanced diet	None	NA	10	11	HF	HF
52	Stunted height	manicaland	female	9	133	57	5.9	3.5	52	negative	26	married	Primary	Unemployed	negative	3	24	Informal	Secondary	Betty	Christianity	6	2	both_alive	yes	yes	9	Yes		Iron folate tablets anowedzera ropa	Breast milk	yes	1	yes	yes			yes	yes	no	wrong	wrong	Iron folate tablets anowedzera ropa			1	12	VHW	HF
53	Stunted height	manicaland	female	9	135	85	9	2.4	46	negative	28	married	Primary	Unemployed	negative	3	24	Informal	Secondary	Betty	Christianity	6	2	both_alive	yes	yes	9	Yes		Iron folate tablets anowedzera ropa	Breast milk	yes	1	yes	yes			yes	yes	no	wrong	wrong	Iron folate tablets anowedzera ropa			1	12	VHW	HF
76	Stunted height	manicaland	male	9	135	60	8.9	2.28	46	negative	19	married	Primary	Unemployed	negative	3	23	Informal	Secondary	Takada	Christianity	4	1	both_alive	yes	yes	9	Yes		Nothing	Breast milk	yes	1	yes	yes			yes	yes	no	wrong	wrong	Nothing			1	19	VHW	HF
169	Stunted height	manicaland	male	9	135	89	5.5	2.4	49	negative	16	married	Primary	Unemployed	negative	2	27	Unemployed	Secondary	Rambai	Christianity	3	4	both_alive	yes	yes	9	Yes		Diet Eating fruits	Breast milk	yes	1	yes	yes	Non	Non	no	yes	yes	wrong	wrong	Diet Eating fruits	Non	Non	1	9	VHW	HF
170	Stunted height	manicaland	male	9	135	89	5.5	2.4	49	negative	22	married	Primary	Unemployed	negative	2	27	Unemployed	Secondary	Rambai	Christianity	3	4	both_alive	yes	yes	9	Yes		Diet Eating fruits	Breast milk	yes	1	yes	yes	Non	Non	no	yes	yes	wrong	wrong	Diet Eating fruits	Non	Non	1	9	VHW	HF
171	Stunted height	manicaland	male	9	139	74	4	3.6	51	negative	25	married	Primary	Unemployed	negative	2	23	Unemployed	Secondary	Rambai	Christianity	3	4	both_alive	yes	yes	9	Yes		Diet Eating fruits	Breast milk	yes	1	yes	yes	Non	Non	no	yes	yes	wrong	wrong	Diet Eating fruits	Non	Non	1	9	VHW	HF
201	Stunted height	manicaland	male	9	140	80	8	2	41	negative	23	married	Primary	Unemployed	negative	2	28	Informal	Secondary	Kunesu	Traditional	5	1	both_alive	yes	yes	4	Yes		A pregnant women must sleep under a mosquito net to prevent malaria	Breast milk	yes	1	yes	yes	N/A	N/A	yes	yes	yes	correct	wrong	A pregnant women must sleep under a mosquito net to prevent malaria	N/A	N/A	1	1	VHW	HF
228	Stunted height	manicaland	male	10	140	80	6	2	41	negative	32	married	Primary	Informal	positive	2	22	Informal	Secondary	B3	Christianity	23	2	both_alive	yes	yes	9	Yes		Nothing	Breast milk	yes	1	yes	yes			no	yes	no	wrong	wrong	Nothing			1	12	VHW	None
323	Stunted height	matsouth	female	10	140	56	7.8	2.4	42	negative	22	single	Primary	Informal	negative	2	26	Unemployed	Secondary	Sitezi	Christianity	3	3	both_dead	yes	yes	6	No	pre_term	Importance of early booking	Breast milk	no	1	no	yes			yes	yes	no	wrong	wrong	Importance of early booking			1	1	VHW	HF
324	Stunted height	matsouth	female	10	140	56	6.2	2.4	42	negative	22	single	Primary	Informal	negative	2	26	Unemployed	Secondary	Sitezi	Christianity	3	3	both_dead	yes	yes	6	No	pre_term	Importance of early booking	Breast milk	no	1	no	yes			yes	yes	no	wrong	wrong	Importance of early booking			1	1	VHW	HF
372	Stunted height	manicaland	female	10	140	54	9.8	2.7	45	negative	31	married	Primary	Unemployed	negative	1	22	Unemployed	Secondary	B3	Christianity	3	0	both_alive	yes	yes	9	Yes		Nothing	Breast milk	yes	1	yes	yes			yes	yes	no	wrong	wrong	Nothing			1	18	VHW	None
442	Stunted height	matsouth	female	10	140	54	6	2.7	45	negative	24	cohabiting	Primary	Unemployed	negative	1	29	Formal	Secondary	Magumpo	Christianity	13	2	both_alive	yes	yes	4	Yes	twins	Do not remember	Breast milk	yes	720	no	yes	-	-	no	yes	yes	correct	wrong	Do not remember	-	-	720	5	VHW	HF
443	Stunted height	matsouth	female	10	140	56	9.4	2.5	46	negative	24	cohabiting	Primary	Unemployed	negative	2	29	Formal	Secondary	Magumpo	Christianity	13	2	both_alive	yes	yes	4	Yes	twins	Do not remember	Breast milk	yes	720	no	yes	-	-	no	yes	yes	correct	wrong	Do not remember	-	-	720	5	VHW	HF
67	Stunted height	matsouth	male	10	140	61	5.2	2.4	46	negative	23	single	Primary	Informal	positive	1	22	Unemployed	No education	Lushonkwe east	Christianity	7	6	both_dead	yes	yes	3	No	pre_term	Importance of fefO supplementation	Breast milk	yes	1	yes	yes			yes	yes	yes	wrong	wrong	Importance of fefO supplementation			1	5	VHW	HF
68	Stunted height	matsouth	male	10	140	65	13	2.1	47	negative	28	single	Primary	Informal	positive	1	23	Unemployed	No education	Lushonkwe east	Christianity	7	6	both_dead	yes	yes	3	No	pre_term	Importance of fefO supplementation	Breast milk	yes	1	yes	yes			yes	yes	yes	wrong	wrong	Importance of fefO supplementation			1	5	VHW	HF
69	Stunted height	matsouth	male	10	140	65	13	2.1	47	negative	29	single	Primary	Informal	positive	1	23	Unemployed	No education	Lushonkwe east	Christianity	7	6	both_dead	yes	yes	3	No	pre_term	Importance of fefO supplementation	Breast milk	yes	1	yes	yes			yes	yes	yes	wrong	wrong	Importance of fefO supplementation			1	5	VHW	HF
394	Stunted height	matsouth	female	10	140	95	13.1	2.7	49	negative	25	single	Primary	Informal	positive	2	22	Formal	Secondary	Gohole	Christianity	2	1	both_alive	yes	yes	3	Yes	c_section	Post natal care and pre natal care	Breast milk	yes	18	no	yes			yes	yes	yes	wrong	wrong	Post natal care and pre natal care			18	3000	VHW	HF
437	Stunted height	manicaland	male	10	140	95	7	2.7	49	negative	26	married	Primary	Informal	negative	2	22	Unemployed	Secondary	Mundembe	Christianity	4	1	both_alive	yes	yes	3	Yes		Exclusive breastfeeding Importance of iron and folate tablets Importance of adhering to immunisation days Importance of growth Monitoring	Breast milk	yes	15	no	yes			no	yes	yes	correct	correct	Exclusive breastfeeding Importance of iron and folate tablets Importance of adhering to immunisation days Importance of growth Monitoring			15	8	VHW	HF
438	Stunted height	manicaland	male	10	140	63	10.7	3	53	negative	35	married	Primary	Informal	negative	4	22	Unemployed	Secondary	Mundembe	Christianity	4	1	both_alive	yes	yes	3	No		Exclusive breastfeeding Importance of iron and folate tablets Importance of adhering to immunisation days Importance of growth Monitoring	Infant Formula	yes	15	no	yes			no	yes	yes	correct	correct	Exclusive breastfeeding Importance of iron and folate tablets Importance of adhering to immunisation days Importance of growth Monitoring			15	8	VHW	HF
439	Stunted height	manicaland	male	10	140	78	13.9	3	40	negative	24	married	Primary	Unemployed	negative	1	23	Unemployed	Secondary	Mundembe	Christianity	4	1	both_alive	yes	yes	3	Yes		Exclusive breastfeeding Importance of iron and folate tablets Importance of adhering to immunisation days Importance of growth Monitoring	Infant Formula	yes	15	no	yes			no	yes	yes	correct	correct	Exclusive breastfeeding Importance of iron and folate tablets Importance of adhering to immunisation days Importance of growth Monitoring			15	8	VHW	HF
440	Stunted height	manicaland	male	10	140	78	13.9	3	40	negative	24	married	Primary	Unemployed	negative	1	29	Unemployed	Secondary	Mundembe	Christianity	4	1	both_alive	yes	yes	3	Yes		Exclusive breastfeeding Importance of iron and folate tablets Importance of adhering to immunisation days Importance of growth Monitoring	Breast milk	yes	15	no	yes			no	yes	yes	correct	correct	Exclusive breastfeeding Importance of iron and folate tablets Importance of adhering to immunisation days Importance of growth Monitoring			15	8	VHW	HF
441	Stunted height	manicaland	male	11	140	78	8.6	3	40	negative	22	married	Primary	Informal	negative	2	26	Unemployed	Secondary	Mundembe	Christianity	4	1	both_alive	yes	yes	3	Yes		Exclusive breastfeeding Importance of iron and folate tablets Importance of adhering to immunisation days Importance of growth Monitoring	Breast milk	yes	15	no	yes			no	yes	yes	correct	correct	Exclusive breastfeeding Importance of iron and folate tablets Importance of adhering to immunisation days Importance of growth Monitoring			15	8	VHW	HF
391	Stunted height	matsouth	female	11	141	50	11	2.5	50	negative	22	cohabiting	Primary	Unemployed	negative	2	26	Informal	Primary	Simbumbumbu	Christianity	6	4	mother_alive	yes	yes	4	Yes		Exercise, nutrition	Breast milk	yes	1	no	yes	NA	NA	yes	yes	yes	correct	correct	Exercise, nutrition	NA	NA	1	2	VHW	HF
392	Stunted height	matsouth	female	11	142	71	4.8	1.82	40	negative	28	cohabiting	Primary	Unemployed	negative	3	20	Informal	Primary	Simbumbumbu	Christianity	6	4	mother_alive	yes	yes	4	Yes		Exercise, nutrition	Breast milk	yes	1	no	yes	NA	NA	yes	yes	yes	correct	correct	Exercise, nutrition	NA	NA	1	2	VHW	HF
9	Stunted height	matsouth	female	11	142	71	4.3	1.82	40	negative	22	married	Primary	Unemployed	negative	3	26	Informal	Secondary	Maphane 2	Traditional	7	3	both_alive	yes	yes	2	Yes	pre_term	Danger signs, maternal nutrition, breastfeeding	Breast milk	yes	1	no	no	MR1	The clinic is far	no	no	yes	correct	wrong	Danger signs, maternal nutrition, breastfeeding	MR1	The clinic is far	1	18	VHW	HF
35	Stunted height	matsouth	female	11	142	71	4.3	1.82	40	positive	36	married	Primary	Unemployed	positive	4	22	Informal	Secondary	Majiya	Christianity	7	3	both_alive	yes	yes	8	No		Baby preparation	Breast milk	yes	20	yes	yes	NA	NA	yes	yes	yes	correct	correct	Baby preparation	NA	NA	20	10	HF	HF
86	Stunted height	matsouth	female	12	142	68	6.9	2.5	48	negative	35	cohabiting	Primary	Informal	negative	4	21	Formal	Secondary	Lushonkwe east	Christianity	10	4	both_dead	yes	yes	3	Yes	c_section	Exclusive breastfeeding	Breast milk	yes	1	no	yes			yes	yes	yes	correct	correct	Exclusive breastfeeding			1	5	VHW	HF
87	Stunted height	matsouth	female	12	143	92	13.5	3	52	negative	22	cohabiting	Primary	Informal	negative	1	26	Formal	Secondary	Lushonkwe east	Christianity	10	4	both_dead	yes	yes	3	Yes	c_section	Exclusive breastfeeding	Breast milk	yes	1	no	yes			yes	yes	yes	correct	correct	Exclusive breastfeeding			1	5	VHW	HF
191	Stunted height	matsouth	female	12	143	92	13.5	3	52	negative	22	married	Primary	Unemployed	positive	2	26	Unemployed	Primary	Matulungundu	Christianity	4	1	both_alive	yes	yes	5	Yes		Child care and nutrition, immunisation, balanced diet	Breast milk	yes	30	no	yes			no	yes	yes	correct	correct	Child care and nutrition, immunisation, balanced diet			30	1	VHW	HF
192	Stunted height	matsouth	female	14	143	92	8.5	3	52	negative	20	married	Primary	Unemployed	positive	4	21	Unemployed	Primary	Matulungundu	Christianity	4	1	both_alive	yes	yes	5	Yes		Child care and nutrition, immunisation, balanced diet	Breast milk	yes	30	no	yes			no	yes	yes	correct	correct	Child care and nutrition, immunisation, balanced diet			30	1	VHW	HF
65	Stunted height	matsouth	male	14	143	92	6.3	3	52	negative	20	married	Primary	Unemployed	positive	1	20	Formal	Secondary	Lushonkwe central	Christianity	7	2	both_dead	yes	yes	4	Yes		Benefits of breastfeeding	Breast milk	yes	1	yes	yes			yes	yes	yes	correct	correct	Benefits of breastfeeding			1	1	VHW	HF
66	Stunted height	matsouth	male	16	143	92	6.3	3	52	negative	27	married	Primary	Informal	positive	3	20	Formal	Secondary	Lushonkwe central	Christianity	7	2	both_dead	yes	yes	4	Yes		Benefits of breastfeeding	Breast milk	yes	1	yes	yes			yes	yes	yes	correct	correct	Benefits of breastfeeding			1	1	VHW	HF
385	Stunted height	matsouth	male	16	144	84	11.1	2.8	42	negative	27	cohabiting	Primary	Unemployed	negative	3	22	Formal	Primary	Mahwanke	Christianity	4	5	both_alive	yes	yes	5	Yes		Exercise, maternal nutrition, Preparedness	Breast milk	yes	0	no	yes	NA	NA	yes	yes	yes	correct	wrong	Exercise, maternal nutrition, Preparedness	NA	NA	0	6	VHW	HF
386	Stunted height	matsouth	male	20	144	84	9	2.8	42	positive	25	cohabiting	Primary	Informal	negative	2	29	Formal	Primary	Mahwanke	Christianity	4	5	both_alive	yes	yes	5	No		Exercise, maternal nutrition, Preparedness	Infant Formula	yes	0	no	yes	NA	NA	yes	yes	yes	correct	wrong	Exercise, maternal nutrition, Preparedness	NA	NA	0	6	VHW	HF
15	Stunted height	manicaland	male	20	145	92	10.5	2.4	47	negative	25	married	Primary	Informal	positive	5	29	Formal	Tertiary	Chindoti Village	Apostolic	7	2	both_alive	yes	yes	8	Yes	c_section	HIV mothers can breastfeed their children up to 24 months	Breast milk	yes	1	yes	yes	N/A	N/A	yes	no	yes	correct	wrong	HIV mothers can breastfeed their children up to 24 months	N/A	N/A	1	1	VHW	HF
33	Stunted height	manicaland	female	21	145	92	7	2.4	47	negative	48	married	Primary	Unemployed	negative	1	19	Formal	Primary	Orasi	Christianity	7	5	both_alive	yes	yes	6	No		Nothing	Breast milk	yes	1	no	yes			yes	yes	no	wrong	wrong	Nothing			1	25	VHW	VHW
40	Stunted height	manicaland	female	21	145	68	7.2	3.3	48	negative	24	married	Primary	Informal	negative	1	29	Formal	Secondary	A	Christianity	11	4	both_alive	yes	yes	9	No		Nothing	Breast milk	yes	1	yes	yes			yes	yes	no	correct	wrong	Nothing			1	25	VHW	None
88	Stunted height	matsouth	female	21	145	78	7.1	3.7	48	negative	25	single	Primary	Unemployed	negative	2	29	Informal	Secondary	Majiya	Christianity	8	1	both_alive	yes	yes	6	Yes		Light duties for pregnant women	Breast milk	yes	11	no	yes	NA	NA	yes	yes	yes	correct	correct	Light duties for pregnant women	NA	NA	11	5	HF	HF
89	Stunted height	matsouth	female	21	145	77	7.1	2.88	48	negative	24	single	Primary	Unemployed	negative	2	29	Informal	Secondary	Majiya	Christianity	8	1	both_alive	yes	yes	6	Yes		Light duties for pregnant women	Breast milk	yes	11	no	yes	NA	NA	yes	yes	yes	correct	correct	Light duties for pregnant women	NA	NA	11	5	HF	HF
90	Stunted height	matsouth	female	23	145	78	6.2	3.7	48	negative	24	single	Primary	Unemployed	negative	2	29	Informal	Secondary	Majiya	Christianity	8	1	both_alive	yes	yes	6	Yes		Light duties for pregnant women	Breast milk	yes	11	no	yes	NA	NA	yes	yes	yes	correct	correct	Light duties for pregnant women	NA	NA	11	5	HF	HF
92	Stunted height	matsouth	female	23	146	70	13.7	2.96	52	negative	24	single	Primary	Unemployed	positive	4	29	Unemployed	Secondary	Sitezi	Christianity	3	0	both_dead	no	yes	5	Yes	pre_term	No idea	Breast milk	no	1	no	yes			yes	yes	yes	wrong	wrong	No idea			1	5	VHW	HF
93	Stunted height	matsouth	female	24	146	70	6	2.96	52	negative	24	single	Primary	Informal	positive	3	29	Unemployed	Secondary	Sitezi	Christianity	3	0	both_dead	no	yes	5	Yes	pre_term	No idea	Breast milk	no	1	no	yes			yes	yes	yes	wrong	wrong	No idea			1	5	VHW	HF
205	Stunted height	manicaland	female	25	148	96	16	2.8	52	negative	24	married	Primary	Unemployed	negative	3	29	Unemployed	Secondary	Masvaure Village	Traditional	4	0	both_alive	yes	yes	6	Yes		How to prevent HIV	Breast milk	yes	1	no	yes	N/A	N/A	yes	yes	yes	correct	correct	How to prevent HIV	N/A	N/A	1	1	VHW	HF
206	Stunted height	manicaland	female	25	148	96	6.5	2.8	52	negative	24	married	Primary	Unemployed	negative	3	29	Unemployed	Secondary	Masvaure Village	Traditional	4	0	both_alive	yes	yes	6	Yes		How to prevent HIV	Breast milk	yes	1	no	yes	N/A	N/A	yes	yes	yes	correct	correct	How to prevent HIV	N/A	N/A	1	1	VHW	HF
212	Stunted height	matsouth	male	30	150	52	10.4	2	38	negative	24	married	Primary	Informal	negative	6	29	Formal	Primary	Lushonkwe east	Traditional	7	5	both_alive	yes	yes	3	Yes		Take iron folate supplements	Breast milk	yes	2	no	yes			yes	yes	yes	correct	wrong	Take iron folate supplements			2	8	VHW	HF
213	Stunted height	matsouth	male	30	150	59	6.1	2.5	43	negative	24	married	Primary	Unemployed	negative	2	29	Formal	Primary	Lushonkwe east	Traditional	7	5	both_alive	yes	yes	3	Yes		Take iron folate supplements	Infant Formula	yes	2	no	yes			yes	yes	yes	correct	wrong	Take iron folate supplements			2	8	VHW	HF
219	Stunted height	manicaland	female	52	150	63	13.5	2.5	49	negative	24	married	Primary	Informal	negative	2	29	Formal	Secondary	Kunesu Village	Christianity	4	1	both_alive	yes	no	4	Yes	c_section	Importance of taking Iron foliate tablets	Infant Formula	yes	1	no	yes	N/A	N/A	yes	yes	yes	correct	correct	Importance of taking Iron foliate tablets	N/A	N/A	1	3	VHW	HF
220	Stunted height	manicaland	female	52	150	80	12.1	3.3	49	negative	24	married	Primary	Informal	negative	3	29	Formal	Secondary	Kunesu Village	Christianity	4	1	both_alive	yes	no	4	Yes	c_section	Importance of taking Iron foliate tablets	Breast milk	yes	1	no	yes	N/A	N/A	yes	yes	yes	correct	correct	Importance of taking Iron foliate tablets	N/A	N/A	1	3	VHW	HF
223	Stunted height	manicaland	male	6	150	82	10.7	2.6	49	negative	23	married	Primary	Informal	negative	2	28	Informal	Secondary	Masvaure Village	Apostolic	6	3	both_alive	yes	yes	6	No	pre_term	Good nutrition for a pregnant woman	Breast milk	yes	1	no	yes	N/A	N/A	yes	yes	yes	correct	wrong	Good nutrition for a pregnant woman	N/A	N/A	1	5	VHW	HF
224	Stunted height	manicaland	male	7	150	82	9.1	2.6	49	negative	23	married	Primary	Unemployed	negative	3	28	Informal	Secondary	Masvaure Village	Apostolic	6	3	both_alive	yes	yes	6	Yes	pre_term	Good nutrition for a pregnant woman	Breast milk	yes	1	no	yes	N/A	N/A	yes	yes	yes	correct	wrong	Good nutrition for a pregnant woman	N/A	N/A	1	5	VHW	HF
227	Stunted height	manicaland	male	8	150	64	7	3.3	49	negative	20	married	No School	Informal	negative	4	19	Formal	Primary	B4	Christianity	6	3	both_alive	yes	yes	9	Yes		Nothing	Breast milk	yes	1	yes	yes			yes	yes	yes	correct	wrong	Nothing			1	12	VHW	HF
303	Stunted height	matsouth	female	8	150	63	7	2.5	49	negative	18	cohabiting	Primary	Unemployed	negative	4	28	Informal	Secondary	Mayezane	Christianity	5	3	both_dead	yes	yes	6	Yes	c_section	Communicate with your child while s/he is in the stomach and read more to help the brain of the child	Breast milk	no	1	no	yes			yes	no	yes	correct	correct	Communicate with your child while s/he is in the stomach and read more to help the brain of the child			1	5	VHW	HF
351	Stunted height	manicaland	male	8	150	80	7	3.3	49	negative	18	married	Primary	Unemployed	negative	2	28	Formal	Tertiary	Nyagundi	Christianity	5	2	both_alive	yes	yes	9	Yes		Importance of iron folate tablets	Breast milk	yes	1	yes	yes			yes	yes	no	correct	wrong	Importance of iron folate tablets			1	0	HF	HF
446	Stunted height	matsouth	female	9	150	80	7	3.3	49	negative	22	cohabiting	Primary	Informal	negative	5	27	Formal	Secondary	Maphane 1	Traditional	7	5	both_alive	yes	yes	5	No		Preparedness, breastfeeding	Breast milk	yes	30	no	yes	-		yes	yes	yes	correct	correct	Preparedness, breastfeeding	-		30	10	VHW	HF
448	Stunted height	manicaland	male	9	150	63	4.5	2.5	49	negative	22	married	Primary	Informal	negative	4	27	Formal	Secondary	Chindoti Village	Christianity	6	3	both_alive	yes	yes	7	No	c_section	Importance of early booking	Breast milk	yes	1	yes	yes	N/A	N/A	yes	yes	yes	correct	wrong	Importance of early booking	N/A	N/A	1	4	VHW	HF
449	Stunted height	manicaland	male	9	150	88	8.1	3.31	50	negative	23	married	Primary	Unemployed	negative	4	28	Formal	Secondary	Chindoti Village	Christianity	6	3	both_alive	yes	yes	7	Yes	c_section	Importance of early booking	Breast milk	yes	1	yes	yes	N/A	N/A	yes	yes	yes	correct	wrong	Importance of early booking	N/A	N/A	1	4	VHW	HF
450	Stunted height	manicaland	male	9	150	88	7	3.31	50	negative	23	married	Primary	Unemployed	negative	4	28	Formal	Secondary	Chindoti Village	Apostolic	6	3	both_alive	yes	yes	7	Yes	c_section	Importance of early booking	Breast milk	yes	1	yes	yes	N/A	N/A	yes	yes	yes	correct	wrong	Importance of early booking	N/A	N/A	1	4	VHW	HF
188	Stunted height	manicaland	male	9	150	80	6.4	3.56	50	negative	22	married	Primary	Informal	negative	4	27	Unemployed	Secondary	Magodhlo	Christianity	5	0	both_alive	yes	yes	2	Yes	c_section	Nothing taught	Breast milk	yes	30	no	yes			no	yes	no	wrong	wrong	Nothing taught			30	1	VHW	HF
314	Stunted height	matsouth	male	9	150	80	12	3.5	51	negative	26	married	Primary	Unemployed	positive	5	23	Informal	Secondary	Humbane	Christianity	3	2	both_alive	yes	yes	3	Yes		Caring for new born	Breast milk	yes	15	no	yes			yes	yes	yes	correct	correct	Caring for new born			15	2000	HF	HF
307	Stunted height	matsouth	male	10	150	80	9	2.5	51	negative	33	married	Primary	Informal	negative	5	22	Informal	Secondary	Garanyemba	Traditional	3	0	both_alive	yes	yes	5	No		Importance of hygiene	Breast milk	yes	19	yes	no	Opv 4, dtp booster	Child still under under age for boosters	yes	no	yes	correct	correct	Importance of hygiene	Opv 4, dtp booster	Child still under under age for boosters	19	2000	HF	HF
336	Stunted height	manicaland	male	11	150	63	8.6	3.9	51	positive	32	married	Primary	Unemployed	positive	5	22	Unemployed	Secondary	Betty	Apostolic	5	2	both_alive	yes	yes	9	No		Kudya kwakanaka	Breast milk	yes	1	yes	yes			yes	yes	yes	wrong	wrong	Kudya kwakanaka			1		VHW	None
79	Stunted height	manicaland	male	11	150	80	7	2.5	51	negative	31	married	Primary	Informal	negative	6	22	Unemployed	Secondary	Q	Christianity	5	2	both_alive	yes	yes	9	Yes		Nothing	Breast milk	yes	1	yes	yes			yes	yes	no	wrong	wrong	Nothing			1	5	VHW	HF
80	Stunted height	manicaland	female	11	150	79	10.3	3.5	52	negative	32	married	Primary	Unemployed	negative	3	21	Unemployed	Secondary	Q	Christianity	5	2	both_alive	yes	yes	9	Yes		Nothing	Breast milk	yes	1	yes	yes			yes	yes	no	wrong	wrong	Nothing			1	5	VHW	HF
94	Stunted height	matsouth	female	12	150	86	9.1	2.52	52	negative	36	married	Primary	Informal	negative	2	21	Formal	Secondary	Lushonkwe central	Christianity	7	5	both_alive	yes	yes	4	Yes		Healthy diet, fefO supplements	Infant Formula	yes	1	no	yes			yes	yes	yes	correct	wrong	Healthy diet, fefO supplements			1	2	VHW	HF
214	Stunted height	matsouth	female	13	150	79	8.6	3.5	52	negative	32	married	Primary	Informal	negative	2	21	Formal	Secondary	Simbumbumbu	Christianity	4	3	both_alive	yes	yes	5	Yes	c_section	Breastfeeding, maternal nutrition, exercise, danger signs	Breast milk	yes	1	no	yes	Nil	-	yes	yes	yes	correct	correct	Breastfeeding, maternal nutrition, exercise, danger signs	Nil	-	1	2	HF	HF
215	Stunted height	matsouth	female	13	150	82	9.5	2.5	54	negative	25	married	Primary	Unemployed	negative	1	21	Formal	Secondary	Simbumbumbu	Christianity	4	3	both_alive	yes	yes	5	Yes	c_section	Breastfeeding, maternal nutrition, exercise, danger signs	Breast milk	yes	1	no	yes	Nil	-	yes	yes	yes	correct	correct	Breastfeeding, maternal nutrition, exercise, danger signs	Nil	-	1	2	HF	HF
382	Stunted height	manicaland	male	13	150	82	8.2	2.5	54	negative	24	married	Primary	Unemployed	negative	1	21	Informal	Secondary	Q	Christianity	6	2	both_alive	yes	yes	9	Yes		Nothing	Breast milk	yes	1	no	yes			yes	yes	no	correct	correct	Nothing			1	2	VHW	HF
383	Stunted height	manicaland	male	13	151	85	4.8	3.26	52	negative	20	married	Primary	Unemployed	negative	4	21	Informal	Secondary	Q	Christianity	6	2	both_alive	yes	yes	9	Yes		Nothing	Breast milk	yes	1	no	yes			yes	yes	no	correct	correct	Nothing			1	2	VHW	HF
99	Stunted height	matsouth	female	15	152	70	9	2.52	49	negative	20	single	Primary	Informal	positive	4	20	Informal	Secondary	Buvuma	Christianity	9	0	both_alive	yes	yes	8	Yes		Food groups	Breast milk	yes	16	no	yes	NA	NA	yes	yes	yes	correct	correct	Food groups	NA	NA	16	5	VHW	HF
100	Stunted height	matsouth	female	16	154	72	7.8	2.6	49	negative	20	single	Primary	Informal	positive	3	20	Informal	Secondary	Buvuma	Christianity	9	0	both_alive	yes	yes	8	Yes		Food groups	Breast milk	yes	16	no	yes	NA	NA	yes	yes	yes	correct	correct	Food groups	NA	NA	16	5	VHW	HF
101	Stunted height	manicaland	male	18	154	62	11.5	3	52	positive	25	married	Primary	Informal	negative	5	20	Formal	Secondary	Hamamaoko	Christianity	9	6	both_alive	yes	yes	9	No		Do not remember	Infant Formula	yes	1	no	yes			yes	yes	no	wrong	wrong	Do not remember			1	18	VHW	HF
102	Stunted height	manicaland	male	18	155	74	13	3.1	53	positive	25	married	Primary	Informal	negative	9	23	Formal	Secondary	Hamamaoko	Christianity	9	6	both_alive	yes	yes	9	No		Do not remember	Infant Formula	yes	1	no	yes			yes	yes	no	wrong	wrong	Do not remember			1	18	VHW	HF
165	Stunted height	matsouth	male	18	155	74	8	3.1	53	negative	25	married	Primary	Unemployed	positive	9	21	Unemployed	No education	Mapate	Christianity	8	2	both_alive	yes	yes	2	Yes		Delivery, nutrition wash	Breast milk	yes	20	yes	yes			yes	yes	yes	correct	correct	Delivery, nutrition wash			20	4	VHW	HF
166	Stunted height	matsouth	male	18	157	81	7.5	2.15	41	negative	25	single	Primary	Unemployed	negative	5	21	Unemployed	No education	Matulungundu	Christianity	8	1	both_alive	yes	yes	3	Yes		Child and mother nutrition	Breast milk	yes	5	no	yes			no	yes	yes	correct	correct	Child and mother nutrition			5	1	HF	HF
274	Stunted height	manicaland	female	19	157	81	5.7	2.15	41	negative	25		Primary	Unemployed		6	30	Unemployed		Mushati	Christianity	7	3	both_alive	yes	yes		Yes	c_section	Good attachment	Breast milk	yes	1	no	yes			no	yes	no	wrong	wrong	Good attachment			1	12	VHW	HF
275	Stunted height	manicaland	female	28	157	83	8.5	3.1	51	negative	24		Primary	Informal		3	29	Unemployed		Mushati	Christianity	7	3	both_alive	yes	yes		Yes	c_section	Good attachment	Breast milk	yes	1	no	yes			no	yes	no	wrong	wrong	Good attachment			1	12	VHW	HF
304	Stunted height	matsouth	male	28	159	87	14.8	3.2	49	negative	24	cohabiting	Primary	Unemployed	negative	3	29	Unemployed	Primary	Sitezi	Christianity	3	1	both_dead	no	yes	5	Yes	pre_term		Breast milk	no	1	no	yes			no	no	no	wrong	wrong				1	3	VHW	HF
305	Stunted height	matsouth	male	44	159	87	10.5	3.2	49	negative	24	cohabiting	Primary	Informal	negative	5	29	Unemployed	Primary	Sitezi	Christianity	3	1	both_dead	no	yes	5	Yes	pre_term		Breast milk	no	1	no	yes			no	no	no	wrong	wrong				1	3	VHW	HF
306	Stunted height	matsouth	male	48	160	77	10.4	2.9	35	negative	24	cohabiting	Primary	Informal	negative	4	29	Unemployed	Primary	Sitezi	Christianity	3	1	both_dead	no	yes	5	Yes	pre_term		Breast milk	no	1	no	yes			no	no	no	wrong	wrong				1	3	VHW	HF
341	Stunted height	manicaland	male	48	160	81	8	3.5	44	negative	24	married	Primary	Informal	negative	4	29	Formal	Secondary	Mafuke	Christianity	3	0	both_alive	yes	no	4	Yes		Exclusive breastfeeding Good attachment	Breast milk	yes	30	no	yes			no	yes	no	wrong	wrong	Exclusive breastfeeding Good attachment			30	8	VHW	HF
342	Stunted height	manicaland	male	52	160	63	9.4	2.8	46	negative	24	married	Primary	Informal	negative	4	29	Formal	Secondary	Mafuke	Christianity	3	0	both_alive	yes	no	4	Yes		Exclusive breastfeeding Good attachment	Breast milk	yes	30	no	yes			no	yes	no	wrong	wrong	Exclusive breastfeeding Good attachment			30	8	VHW	HF
343	Stunted height	manicaland	male	52	160	63	6	2.8	46	negative	24	married	Primary	Informal	negative	6	29	Formal	Secondary	Mafuke	Christianity	3	0	both_alive	yes	no	4	Yes		Exclusive breastfeeding Good attachment	Breast milk	yes	30	no	yes			no	yes	no	wrong	wrong	Exclusive breastfeeding Good attachment			30	8	VHW	HF
344	Stunted height	manicaland	male	6	160	89	6	2.98	46	negative	25	married	No School	Unemployed	negative	4	18	Formal	Secondary	Mafuke	Christianity	3	0	both_alive	yes	no	4	Yes		Exclusive breastfeeding Good attachment	Breast milk	yes	30	no	yes			no	yes	no	wrong	wrong	Exclusive breastfeeding Good attachment			30	8	VHW	HF
347	Stunted height	manicaland	male	7	160	82	10.5	2.5	49	negative	21	married	No School	Unemployed	negative	5	21	Formal	Secondary	Nyagundi	Christianity	6	2	both_alive	yes	yes	5	No	c_section	Nothing	Breast milk	yes	1	no	no	DTP booster, DT	The child was at grandparents place	no	no	no	correct	wrong	Nothing	DTP booster, DT	The child was at grandparents place	1	1	HF	HF
374	Stunted height	manicaland	male	9	160	82	10.5	2.5	49	negative	22	married	Primary	Informal	negative	3	27	Informal	Primary	Hamamaoko	Christianity	7	2	both_alive	yes	yes	9	Yes		Exclusive breastfeeding	Breast milk	yes	1	yes	yes			yes	yes	no	wrong	wrong	Exclusive breastfeeding			1	15	VHW	HF
375	Stunted height	manicaland	male	9	160	74	9.3	3	49	negative	40	married	No School	Unemployed	negative	3	19	Informal	Primary	Hamamaoko	Christianity	7	2	both_alive	yes	yes	9	No		Exclusive breastfeeding	Breast milk	yes	1	yes	yes			yes	yes	no	wrong	wrong	Exclusive breastfeeding			1	15	VHW	HF
387	Stunted height	matsouth	male	10	160	74	9.2	3	49	negative	22	cohabiting	Primary	Informal	unknown	5	27	Formal	Secondary	Magumbo	Apostolic	3	4	both_alive	yes	yes	3	No		Preparedness, maternal nutrition	Breast milk	yes	1	no		NA	NA	yes	yes	yes	correct	correct	Preparedness, maternal nutrition	NA	NA	1	4	VHW	HF
74	Stunted height	matsouth	female	11	160	74	7.1	3	49	negative	22	married	Primary	Unemployed	negative	5	26	Formal	Secondary	Majiya	Christianity	7	0	both_alive	yes	no	6	Yes		Exclusive breast feeding	Breast milk	yes	15	yes	yes	NA	NA	no	yes	yes	correct	correct	Exclusive breast feeding	NA	NA	15	2	HF	HF
75	Stunted height	matsouth	female	11	160	74	7.1	3	49	negative	22	married	Primary	Unemployed	negative	7	26	Formal	Secondary	Majiya	Christianity	7	0	both_alive	yes	no	6	Yes		Exclusive breast feeding	Breast milk	yes	15	yes	yes	NA	NA	no	yes	yes	correct	correct	Exclusive breast feeding	NA	NA	15	2	HF	HF
400	Stunted height	matsouth	male	12	160	69	12.2	2.9	50	negative	22	single	Primary	Unemployed	negative		26	Informal	No education	Gongwe	Christianity	6	1	Father_alive	yes	yes	9	Yes	jaundice	Nutrition, hygiene, breast feeding positions	Breast milk	yes	15	yes	yes			yes	yes	yes	correct	correct	Nutrition, hygiene, breast feeding positions			15	8	VHW	HF
376	Stunted height	manicaland	male	19	160	69	7	2.9	50	negative	26	married	No School	Unemployed	positive		21	Formal	Secondary	B4	Christianity	5	3	both_alive	yes	yes	9	No		Nothing	Breast milk	yes	1	no	yes			yes	yes	no	wrong	wrong	Nothing			1	15	VHW	HF
377	Stunted height	manicaland	male	19	160	101	13.1	3	51	negative	25	married	Primary	Unemployed	positive		30	Formal	Secondary	B4	Christianity	5	3	both_alive	yes	yes	9	Yes		Nothing	Breast milk	yes	1	no	yes			yes	yes	no	wrong	wrong	Nothing			1	15	VHW	HF
103	Stunted height	matsouth	male	19	160	101	11	3	51	negative	25	cohabiting	Primary	Unemployed	negative		30	Formal	Secondary	Sitezi	Christianity	5	2	both_alive	yes	yes	6	Yes	pre_term	Can't remember	Breast milk	no	1	no	yes			yes	yes	no	correct	correct	Can't remember			1	1	VHW	HF
369	Stunted height	manicaland	male	21	160	101	9.2	3	51	negative	28	single	No School	Unemployed	negative	3	18	Unemployed	Tertiary	Nyagundi	Christianity	3	1	mother_alive	yes	yes	9	No		Do not remember	Breast milk	yes	1	no	yes			yes	yes	no	correct	correct	Do not remember			1	1	VHW	HF
370	Stunted height	manicaland	male	22	160	80	8.6	3.7	52	negative	24	single	Primary	Informal	negative	1	29	Unemployed	Tertiary	Nyagundi	Christianity	3	1	mother_alive	yes	yes	9	Yes		Do not remember	Breast milk	yes	1	no	yes			yes	yes	no	correct	correct	Do not remember			1	1	VHW	HF
401	Stunted height	matsouth	male	44	160	80	8.6	3.7	52	negative	24	single	Primary	Informal	negative	1	29	Formal	Secondary	Gongwe	Christianity	4	2	both_alive	yes	yes	12	Yes		Nutrition for breastfeeding mothers, exclusive breastfeeding	Breast milk	yes	15	no	yes			yes	yes	yes	correct	correct	Nutrition for breastfeeding mothers, exclusive breastfeeding			15	5	VHW	HF
402	Stunted height	matsouth	male	7	160	71	11.5	3.7	60	negative	27	single	Primary	Unemployed	negative	2	20	Formal	Secondary	Gongwe	Christianity	4	2	both_alive	yes	yes	12	Yes		Nutrition for breastfeeding mothers, exclusive breastfeeding	Breast milk	yes	15	no	yes			yes	yes	yes	correct	correct	Nutrition for breastfeeding mothers, exclusive breastfeeding			15	5	VHW	HF
118	Stunted height	manicaland	female	7	165	73	17	3	50	negative	36	married	Primary	Informal	negative	1	29	Formal	Secondary	Q	Christianity	5	3	both_alive	yes	yes	9	Yes		Utsanana, nekudya kwakanaka	Breast milk	yes	1	yes	yes				yes	yes	correct	correct	Utsanana, nekudya kwakanaka			1		VHW	HF
22	Stunted height	manicaland	male	7	165	73	12	3	50	negative	25	married	Primary	Unemployed	negative	4	19	Formal	Tertiary	Rambai	Apostolic	7	0	both_alive	yes	yes	5	No	c_section	No unnecessary medications when you're pregnant Diet Exercising	Breast milk	yes	30	yes	yes			no	yes	yes	correct	correct	No unnecessary medications when you're pregnant Diet Exercising			30	2	VHW	HF
109	Stunted height	matsouth	male	8	166	79	17	3.2	53	negative	23	married	Primary	Informal	negative	5	28	Unemployed	Primary	Msendane	Christianity	3	0	both_alive	yes	yes	4	Yes		Child nutrition (iycf), immunisation	Breast milk	yes	10	yes	yes				yes	yes	correct	correct	Child nutrition (iycf), immunisation			10	5	HF	HF
110	Stunted height	matsouth	male	8	169	86	12.4	3.2	40	negative	23	married	primary	Informal	negative	5	28	Unemployed	Secondary	Matangombe	Christianity	3	0	both_alive	yes	yes	4	No		Child care, infant feeding	Breast milk	yes	10	yes	yes			no	yes	yes	correct	wrong	Child care, infant feeding			10	10	HF	HF
111	Stunted height	matsouth	male	8	169	86	8.9	3.2	41	negative	18	married	Primary	Unemployed	negative	4	28	Unemployed	Secondary	Matangombe	Christianity	3	0	both_alive	yes	yes	4	Yes		Child care, infant feeding	Breast milk	yes	10	yes	yes			no	yes	yes	correct	wrong	Child care, infant feeding			10	10	HF	HF
135	Stunted height	matsouth	female	8	170	79	12.8	2.9	51	negative	23	single	Primary	Unemployed	negative	4	28	Unemployed	Primary	Matangombe	Christianity	6	0	both_alive	yes	yes	6	Yes		Delivery, Immunisation, child care	Breast milk	yes	30	yes	yes			no	yes	yes	correct	wrong	Delivery, Immunisation, child care			30	10	HF	HF
137	Stunted height	matsouth	male	8	170	79	12.8	2.9	51	negative	23	single	Primary	Unemployed	negative	1	28	Unemployed	Secondary	Mawane	Christianity	4	0	both_alive	yes	yes	4	Yes		Nutrition and maternal health	Breast milk	yes	20	yes	yes				yes	yes	correct	correct	Nutrition and maternal health			20	7000	VHW	HF
261	Stunted height	manicaland	female	9	170	97	11.5	3.656	57	negative	33	married	Primary	Informal	negative	5	23	Formal	Secondary	Tsaisi	Christianity	7	3	both_alive	yes	yes	5	Yes		How to breastfeed	Breast milk	yes	1	yes	yes	N/A	N/A	no	no	yes	correct	wrong	How to breastfeed	N/A	N/A	1	1	HF	HF
264	Stunted height	manicaland	female	11	174	92	16	3.1	49	negative	22	married	Primary	Unemployed	negative	6	26	Unemployed	Secondary	Kunesu Village	Traditional	10	0	both_alive	yes	yes	7	Yes		Importance of early booking	Breast milk	yes	1	yes	yes	N/A	N/A		yes	yes	correct	correct	Importance of early booking	N/A	N/A	1	1	HF	HF
268	Stunted height	manicaland	male	11	174	92	9	3.1	49	positive	32	married	Primary	Unemployed	negative		22	Formal	Tertiary	Masvaure	Christianity	6	3	both_alive	yes	yes	4	No	c_section	Importance of taking iron foliate tablets	Breast milk	yes	1	yes	yes	N/A	N/A	no	yes	yes	correct	correct	Importance of taking iron foliate tablets	N/A	N/A	1	1	HF	HF
371	Stunted height	matsouth	female	13	180	60	12.8	3.5	51	negative	26	single	Primary	Unemployed	positive	4	21	Formal	Tertiary	Gohole	Christianity	1	2	both_alive	yes	yes	3	Yes		Breastfeeding and labour	Breast milk	yes	10	no	yes			yes	yes	yes	correct	correct	Breastfeeding and labour			10	2500	HF	HF
203	Normal height	manicaland	female	9	115	58	6.2	2.4	45	negative	42	married	No School	Unemployed	negative	1	18	Informal	Secondary	Chitambudza Village	Traditional	4	0	both_alive	yes	yes	6	Yes	c_section	How to breastfeed and importance of giving a child colostrum	Breast milk	yes	1	yes	yes	N/A	N/A	yes	yes	yes	correct	correct	How to breastfeed and importance of giving a child colostrum	N/A	N/A	1	6	VHW	HF
204	Normal height	manicaland	female	9	115	56	8.3	3.8	50	negative	30	married	Secondary	Unemployed	negative	1	49	Informal	Secondary	Chitambudza Village	Traditional	4	0	both_alive	yes	yes	6	Yes	c_section	How to breastfeed and importance of giving a child colostrum	Breast milk	yes	1	yes	yes	N/A	N/A	yes	yes	yes	correct	correct	How to breastfeed and importance of giving a child colostrum	N/A	N/A	1	6	VHW	HF
149	Normal height	manicaland	female	22	116	50	8.3	3.4	50	negative	21	married	Secondary	Formal	negative	1	25	Unemployed	Secondary	Mundembe	Christianity	5	2	both_alive	yes	yes	4	Yes		Nothing	Breast milk	yes	15	yes	yes			yes	yes	yes	correct	correct	Nothing			15	9	VHW	HF
150	Normal height	manicaland	female	6	117	56	5.9	2.55	46	negative	18	married	Tertiary	Unemployed	negative	1	58	Unemployed	Secondary	Mundembe	Christianity	5	2	both_alive	yes	yes	4	Yes		Nothing	Breast milk	yes	15	yes	yes			yes	yes	yes	correct	correct	Nothing			15	9	VHW	HF
151	Normal height	manicaland	female	6	118	54	17	3.5	51	negative	16	married	Tertiary	Unemployed	negative	1	49	Unemployed	Secondary	Mundembe	Christianity	5	2	both_alive	yes	yes	4	Yes		Nothing	Breast milk	yes	15	yes	yes			yes	yes	yes	correct	correct	Nothing			15	9	VHW	HF
152	Normal height	manicaland	female	6	119	51	10.5	3.07	51	negative	34	married	Secondary	Informal	negative	1	37	Unemployed	Secondary	Mundembe	Christianity	5	2	both_alive	yes	yes	4	No		Nothing	Breast milk	yes	15	yes	yes			yes	yes	yes	correct	correct	Nothing			15	9	VHW	HF
291	Normal height	manicaland	female	6	120	58	6	2.8	48	negative	17	married	Secondary	Informal	unknown	2	37	Formal	Secondary	Kunesu village	Traditional	3	0	both_alive	yes	yes	8	No	c_section	Good nutrition for a pregnant woman	Breast milk	yes	1	yes	yes	N/A	N/A	yes	yes	yes	correct	wrong	Good nutrition for a pregnant woman	N/A	N/A	1	1	VHW	HF
292	Normal height	manicaland	female	6	121	66	8.8	2.5	50	negative	32	married	Secondary	Unemployed	unknown	1	35	Formal	Secondary	Kunesu village	Traditional	3	0	both_alive	yes	yes	8	No	c_section	Good nutrition for a pregnant woman	Breast milk	yes	1	yes	yes	N/A	N/A	yes	yes	yes	correct	wrong	Good nutrition for a pregnant woman	N/A	N/A	1	1	VHW	HF
293	Normal height	manicaland	female	6	121	61	12.8	3.53	52	negative	26	married	Secondary	Unemployed	unknown	1	32	Formal	Secondary	Kunesu village	Traditional	3	0	both_alive	yes	yes	8	Yes	c_section	Good nutrition for a pregnant woman	Breast milk	yes	1	yes	yes	N/A	N/A	yes	yes	yes	correct	wrong	Good nutrition for a pregnant woman	N/A	N/A	1	1	VHW	HF
294	Normal height	manicaland	female	6	121	68	17	3.3	54	negative	31	married	Secondary	Unemployed	unknown	1	35	Formal	Secondary	Kunesu village	Traditional	3	0	both_alive	yes	yes	8	Yes	c_section	Good nutrition for a pregnant woman	Breast milk	yes	1	yes	yes	N/A	N/A	yes	yes	yes	correct	wrong	Good nutrition for a pregnant woman	N/A	N/A	1	1	VHW	HF
54	Normal height	matsouth	male	6	122	62	8	3.2	43	negative	30	married	Secondary	Unemployed	negative	1	48	Informal	Secondary	Buvuma	Christianity	5	2	both_alive	yes	yes	9	Yes		Baby preparation	Breast milk	yes	15	yes	yes	NA	NA	no	yes	yes	correct	correct	Baby preparation	NA	NA	15	4	HF	HF
55	Normal height	matsouth	male	6	122	59	12.8	3.2	52	negative	30	married	Secondary	Unemployed	negative	1	48	Informal	Secondary	Buvuma	Christianity	5	2	both_alive	yes	yes	9	Yes		Baby preparation	Breast milk	yes	15	yes	yes	NA	NA	no	yes	yes	correct	correct	Baby preparation	NA	NA	15	4	HF	HF
61	Normal height	matsouth	male	6	123	59	12.9	3.1	51	negative	26	cohabiting	Secondary	Unemployed	negative	1	32	Formal	Secondary	Sitezi	Christianity	6	2	both_dead	yes	yes	5	Yes	pre_term	Wash and eat nutritious foods	Breast milk	yes	1	yes	yes			yes	yes	yes	correct	correct	Wash and eat nutritious foods			1	5	VHW	HF
62	Normal height	matsouth	male	6	123	63	12.8	3.2	52	negative	33	cohabiting	Secondary	Unemployed	negative	1	35	Formal	Secondary	Sitezi	Christianity	6	2	both_dead	yes	yes	5	Yes	pre_term	Wash and eat nutritious foods	Breast milk	yes	1	yes	yes			yes	yes	yes	correct	correct	Wash and eat nutritious foods			1	5	VHW	HF
185	Normal height	manicaland	male	6	124	55	10.4	5.5	36	negative	33	married	Secondary	Unemployed	negative	1	35	Formal	Secondary	Chiadzwa	Christianity	6	2	both_alive	yes	yes	4	Yes		Can't remember	Breast milk	yes	30	no	yes	None		no	yes	yes	correct	correct	Can't remember	None		30	30	VHW	HF
186	Normal height	manicaland	male	7	124	70	7	2.4	47	negative	19	married	Secondary	Informal	negative	1	37	Formal	Secondary	Chiadzwa	Christianity	6	2	both_alive	yes	yes	4	No		Can't remember	Breast milk	yes	30	no	yes	None		no	yes	yes	correct	correct	Can't remember	None		30	30	VHW	HF
187	Normal height	manicaland	male	7	124	54	10.8	2.5	51	negative	19	married	Secondary	Informal	negative	1	37	Formal	Secondary	Chiadzwa	Christianity	6	2	both_alive	yes	yes	4	No		Can't remember	Breast milk	yes	30	no	yes	None		no	yes	yes	correct	correct	Can't remember	None		30	30	VHW	HF
225	Normal height	manicaland	male	7	124	57	14	4	56	positive	25	married	Secondary	Informal	negative	1	30	Formal	Secondary	Marukutu Village	Apostolic	3	0	both_alive	yes	yes	4	Yes		Importance of early booking	Breast milk	yes	1	yes	yes	The child received all the antigens	They were not missed	yes	yes	yes	correct	correct	Importance of early booking	The child received all the antigens	They were not missed	1	1	HF	HF
226	Normal height	manicaland	male	7	124	59	13.9	3	50	negative	17	married	Secondary	Unemployed	negative	2	32	Formal	Secondary	Marukutu Village	Apostolic	3	0	both_alive	yes	yes	4	Yes		Importance of early booking	Breast milk	yes	1	yes	yes	The child received all the antigens	They were not missed	yes	yes	yes	correct	correct	Importance of early booking	The child received all the antigens	They were not missed	1	1	HF	HF
254	Normal height	manicaland	male	7	125	57	8.2	2.6	46	negative	25	married	Secondary	Unemployed	negative	2	29	Formal	Primary	Tinoengana	Apostolic	4	1	both_alive	yes	yes	5	Yes	c_section	Exercising	Breast milk	yes	1	yes	yes			yes	yes	yes	correct	correct	Exercising			1	30	VHW	HF
255	Normal height	manicaland	male	7	125	68	9.8	3.4	49	negative	25	married	Secondary	Formal	negative	2	33	Formal	Primary	Tinoengana	Apostolic	4	1	both_alive	yes	yes	5	No	c_section	Exercising	Breast milk	yes	1	yes	yes			yes	yes	yes	correct	correct	Exercising			1	30	VHW	HF
256	Normal height	manicaland	male	7	125	68	4.2	3.4	49	negative	30	married	Secondary	Formal	negative	2	48	Formal	Primary	Tinoengana	Apostolic	4	1	both_alive	yes	yes	5	No	c_section	Exercising	Breast milk	yes	1	yes	yes			yes	yes	yes	correct	correct	Exercising			1	30	VHW	HF
266	Normal height	manicaland	female	7	125	59	13.9	3	55	negative	15	married	Secondary	Unemployed	negative	1	32	Informal	Tertiary	Murehwa Village	Christianity	6	0	both_alive	yes	yes	4	Yes	c_section	Recommended diet for a pregnant women	Breast milk	yes	1	yes	yes	N/A	N/A	yes	yes	yes	correct	correct	Recommended diet for a pregnant women	N/A	N/A	1	2	VHW	HF
267	Normal height	manicaland	female	7	126	58	9.8	3.8	49	negative	29	married	Secondary	Unemployed	negative	3	32	Informal	Tertiary	Murehwa Village	Christianity	6	0	both_alive	yes	yes	4	Yes	c_section	Recommended diet for a pregnant women	Breast milk	yes	1	yes	yes	N/A	N/A	yes	yes	yes	correct	correct	Recommended diet for a pregnant women	N/A	N/A	1	2	VHW	HF
145	Normal height	manicaland	male	7	127	64	18	2.5	49	negative	18	married	Secondary	Unemployed	negative	1	36	Unemployed	Primary	Mambondiani	Christianity	7	4	both_alive	yes	yes	3	Yes		Nothing	Breast milk	yes	15	yes	yes			yes	yes	no	wrong	wrong	Nothing			15	6	VHW	HF
146	Normal height	manicaland	male	8	127	64	18	2.5	49	negative	16	married	Secondary	Formal	negative	1	40	Unemployed	Primary	Mambondiani	Christianity	7	4	both_alive	yes	yes	3	No		Nothing	Breast milk	yes	15	yes	yes			yes	yes	no	wrong	wrong	Nothing			15	6	VHW	HF
24	Normal height	matsouth	male	8	127	64	12.9	2.5	49	negative	26	married	Secondary	Formal	negative	1	31	Formal	Primary	Gohole	Christianity	2	0	both_alive	yes	no	1	No	c_section	Post natal care	Breast milk	yes	15	yes	yes			yes	yes	yes	correct	correct	Post natal care			15	3000	HF	HF
359	Normal height	matsouth	female	8	127	64	5.4	2.5	49	negative	31	cohabiting	Secondary	Formal	negative	1	54	Unemployed	Secondary	Gqalaza	Christianity	6	4	both_alive	yes	no	2	Yes		Nutrition Preparedness	Breast milk	yes	1	yes	yes	Nil	N/A	yes	yes	yes	correct	correct	Nutrition Preparedness	Nil	N/A	1	6	HF	HF
181	Normal height	matsouth	male	8	127	63	8.8	3.16	50	negative	37	single	Secondary	Formal	negative	1	41	Unemployed	Primary	Matulungundu	Christianity	4	0	both_alive	no	no	0	Yes		Child nutrition, labour, importance of a balanced diet	Infant Formula	yes	1	no	yes			no	yes	yes	correct	correct	Child nutrition, labour, importance of a balanced diet			1	1	HF	HF
334	Normal height	matsouth	female	8	127	54	23	3.13	51	negative	49	married	Tertiary	Unemployed	negative	1	45	Informal	Primary	Garanyemba	Christianity	5	0	both_alive	yes	yes	6	Yes		Lessons on how to breastfeed	Breast milk	yes	30	yes	yes	0	0	yes	yes	yes	correct	correct	Lessons on how to breastfeed	0	0	30	1500	VHW	HF
6	Normal height	matsouth	female	8	127	66	11	2.4	51	negative	51	cohabiting	Tertiary	Unemployed	negative	1	42	Informal	Secondary	Sitezi	Christianity	6	0	both_dead	yes	yes	5	Yes	pre_term	Cant remember	Breast milk	yes	1	yes	yes			yes	no	yes	correct	correct	Cant remember			1	5	HF	HF
50	Normal height	matsouth	female	8	127	66	11	2.4	51	negative	42	married	Tertiary	Unemployed	negative	1	49	Informal	Secondary	Buvuma	Christianity	5	0	both_alive	yes	yes	5	Yes		Adherence to IFA tablets	Breast milk	yes	15	yes	yes	NA	NA		yes	yes	correct	correct	Adherence to IFA tablets	NA	NA	15	6	HF	HF
51	Normal height	matsouth	female	8	127	66	9.6	2.4	51	negative	26	married	Secondary	Informal	negative	2	31	Informal	Secondary	Buvuma	Christianity	5	0	both_alive	yes	yes	5	No		Adherence to IFA tablets	Breast milk	yes	15	yes	yes	NA	NA		yes	yes	correct	correct	Adherence to IFA tablets	NA	NA	15	6	HF	HF
172	Normal height	manicaland	male	8	127	66	9.3	2.4	51	negative	26	married	Secondary	Informal	negative	2	31	Unemployed	Secondary	Rambai	Christianity	3	4	both_alive	yes	yes	9	No		Diet Eating fruits	Breast milk	yes	1	yes	yes	Non	Non	no	yes	yes	wrong	wrong	Diet Eating fruits	Non	Non	1	9	VHW	HF
229	Normal height	manicaland	male	8	128	55	12.9	3.1	49	negative	26	married	Secondary	Informal	positive	1	31	Informal	Secondary	B3	Christianity	23	2	both_alive	yes	yes	9	Yes		Nothing	Breast milk	yes	1	yes	yes			no	yes	no	wrong	wrong	Nothing			1	12	VHW	None
230	Normal height	manicaland	male	8	128	61	7	3.3	50	negative	31	married	Secondary	Informal	positive	1	37	Informal	Secondary	B3	Christianity	23	2	both_alive	yes	yes	9	No		Nothing	Breast milk	yes	1	yes	yes			no	yes	no	wrong	wrong	Nothing			1	12	VHW	None
231	Normal height	manicaland	male	8	129	59	7	3	50	negative	31	married	Secondary	Informal	positive	1	36	Informal	Secondary	B3	Christianity	23	2	both_alive	yes	yes	9	Yes		Nothing	Breast milk	yes	1	yes	yes			no	yes	no	wrong	wrong	Nothing			1	12	VHW	None
232	Normal height	manicaland	male	8	129	62	7.5	4	51	negative	37	married	Secondary	Informal	positive	1	41	Informal	Secondary	B3	Christianity	23	2	both_alive	yes	yes	9	Yes		Nothing	Breast milk	yes	1	yes	yes			no	yes	no	wrong	wrong	Nothing			1	12	VHW	None
239	Normal height	matsouth	male	8	129	54	5.9	3.28	52	negative	35	single	Secondary	Informal	positive	1	40	Formal	Tertiary	Garanyemba	Christianity	5	1	both_alive	yes	yes	3	Yes	jaundice	Nutrition	Breast milk	yes	20	yes	yes	0	Not applicable	yes	yes	yes	correct	correct	Nutrition	0	Not applicable	20	13	VHW	HF
240	Normal height	matsouth	male	8	130	87	10.4	2.9	40	negative	35	single	Secondary	Informal	positive	1	40	Formal	Tertiary	Garanyemba	Christianity	5	1	both_alive	yes	yes	3	Yes	jaundice	Nutrition	Breast milk	yes	20	yes	yes	0	Not applicable	yes	yes	yes	correct	correct	Nutrition	0	Not applicable	20	13	VHW	HF
269	Normal height	manicaland	male	8	130	68	8.8	2.1	48	negative	35	married	Secondary	Informal	negative	3	40	Unemployed	Secondary	Kunesu village	Apostolic	10	4	both_alive	yes	yes	7	Yes		4 star diet	Breast milk	yes	1	yes	yes	N/A	N/A	yes	yes	yes	correct	correct	4 star diet	N/A	N/A	1	1	VHW	HF
270	Normal height	manicaland	male	8	130	68	8.8	2.1	48	negative	37	married	Secondary	Formal	negative	3	41	Unemployed	Secondary	Kunesu village	Apostolic	10	4	both_alive	yes	yes	7	Yes		4 star diet	Breast milk	yes	1	yes	yes	N/A	N/A	yes	yes	yes	correct	correct	4 star diet	N/A	N/A	1	1	VHW	HF
271	Normal height	manicaland	male	8	130	68	6	2.1	48	negative	36	married	Secondary	Formal	negative	1	41	Unemployed	Secondary	Kunesu village	Apostolic	10	4	both_alive	yes	yes	7	Yes		4 star diet	Breast milk	yes	1	yes	yes	N/A	N/A	yes	yes	yes	correct	correct	4 star diet	N/A	N/A	1	1	VHW	HF
272	Normal height	manicaland	male	8	130	61	12.1	2.8	49	negative	36	married	Secondary	Formal	negative	1	41	Unemployed	Secondary	Kunesu village	Apostolic	10	4	both_alive	yes	yes	7	Yes		4 star diet	Breast milk	yes	1	yes	yes	N/A	N/A	yes	yes	yes	correct	correct	4 star diet	N/A	N/A	1	1	VHW	HF
273	Normal height	manicaland	male	8	130	63	11.9	3.3	49	negative	36	married	Secondary	Formal	negative	1	41	Unemployed	Secondary	Kunesu village	Apostolic	10	4	both_alive	yes	yes	7	Yes		4 star diet	Breast milk	yes	1	yes	yes	N/A	N/A	yes	yes	yes	correct	correct	4 star diet	N/A	N/A	1	1	VHW	HF
298	Normal height	matsouth	female	8	130	63	9.2	3.3	49	negative	17	cohabiting	Secondary	Unemployed	negative	1	33	Unemployed	Secondary	Mahwanke	Christianity	6	0	both_dead	no	yes	0	Yes	pre_term	N/A	Breast milk	yes	2	yes	yes	N/A	N/A	yes	no	yes	correct	correct	N/A	N/A	N/A	2	4	VHW	HF
312	Normal height	matsouth	male	8	130	61	9.8	3	50	positive	28	cohabiting	Secondary	Unemployed	negative	2	33	Formal	Secondary	Sitezi	Christianity	5	1	mother_alive	yes	yes	5	Yes	pre_term	Don't remember	Breast milk	yes	1	yes	yes			yes	yes	no	correct	correct	Don't remember			1	5	VHW	HF
321	Normal height	matsouth	female	8	130	88	5.9	3.08	52	positive	28	cohabiting	Secondary	Unemployed	positive	1	33	Formal	Secondary	Nkangala	Christianity	6	1	both_dead	yes	yes	3	Yes	pre_term	Mother said to have forgotten	Breast milk	yes	68	yes	yes	N/A	N/A	yes	yes	yes	wrong	wrong	Mother said to have forgotten	N/A	N/A	68	5	VHW	HF
337	Normal height	matsouth	male	8	130	88	5.9	3.08	52	negative	38	cohabiting	Secondary	Unemployed	positive	1	41	Informal	Secondary	Mayezane	Traditional	5	4	both_dead	yes	yes	5	Yes	pre_term	Cant remember	Breast milk	no	1	no	yes			yes	yes	yes	correct	correct	Cant remember			1	4	VHW	HF
358	Normal height	matsouth	female	8	130	68	14	2.5	54	negative	26	married	Secondary	Unemployed	positive	1	31	Formal	Tertiary	Humbane	Christianity	1	2	both_alive	yes	yes	3	Yes	c_section	Labour and post natal care	Breast milk	yes	20	yes	yes			yes	yes	yes	correct	correct	Labour and post natal care			20	3000	VHW	HF
368	Normal height	matsouth	male	8	130	68	8.2	2.5	54	negative	26	married	Secondary	Unemployed	negative	1	31	Formal	Tertiary	Mawane	Christianity	6	1	both_alive	yes	yes	6	Yes		Hygiene, maternal health and nutrition	Breast milk	yes	30	yes	yes			yes	yes	yes	correct	correct	Hygiene, maternal health and nutrition			30	7000	HF	HF
373	Normal height	manicaland	female	8	130	65	10	3.9	56	negative	26	married	Secondary	Unemployed	negative	1	31	Unemployed	Secondary	B3	Christianity	3	0	both_alive	yes	yes	9	Yes		Nothing	Breast milk	yes	1	yes	yes			yes	yes	no	wrong	wrong	Nothing			1	18	VHW	None
389	Normal height	matsouth	male	9	130	65	10	3.9	56	negative	27	single	Secondary	Formal	negative	1	32	Informal	No education	Nyandeni 3	Christianity	6	2	mother_alive	yes	yes	9	Yes	jaundice	Hygiene, nutrition, breastfeeding positions	Breast milk	yes	20	no	no	Vitamin A	Forgot date	no	no	yes	correct	wrong	Hygiene, nutrition, breastfeeding positions	Vitamin A	Forgot date	20	8	HF	HF
390	Normal height	matsouth	male	9	130	87	13.9	2.9	40	negative	27	single	Secondary	Informal	negative	2	32	Informal	No education	Nyandeni 3	Christianity	6	2	mother_alive	yes	yes	9	Yes	jaundice	Hygiene, nutrition, breastfeeding positions	Breast milk	yes	20	no	no	Vitamin A	Forgot date	no	no	yes	correct	wrong	Hygiene, nutrition, breastfeeding positions	Vitamin A	Forgot date	20	8	HF	HF
447	Normal height	matsouth	female	9	130	87	10.9	2.9	40	negative	27	married	Secondary	Informal	negative	1	32	Formal	Secondary	Maphane 2	Traditional	5	9	both_alive	yes	yes	5	Yes		Do not remember	Breast milk	yes	1	yes	yes	-	-	yes	yes	yes	correct	correct	Do not remember	-	-	1	12	VHW	HF
282	Normal height	matsouth	male	9	131	65	9.1	3.46	50	negative	31	married	Secondary	Informal	negative	1	52	Formal	Secondary	Mapate	Christianity	9	2	both_alive	yes	yes	6	Yes		Child nutrition	Breast milk	yes	5	yes	no			yes	yes	yes	correct	correct	Child nutrition			5	5	HF	HF
283	Normal height	matsouth	male	9	131	62	9	4	51	negative	16	married	Secondary	Informal	negative	1	52	Formal	Secondary	Mapate	Christianity	9	2	both_alive	yes	yes	6	Yes		Child nutrition	Breast milk	yes	5	yes	no			yes	yes	yes	correct	correct	Child nutrition			5	5	HF	HF
349	Normal height	matsouth	male	9	132	60	18	3.58	49	negative	16	married	Secondary	Unemployed	positive	1	40	Unemployed	Primary	Maphane 1	Christianity	5	7	both_dead	yes	yes	8	Yes		Preparedness, breastfeeding	Breast milk	yes	1	yes	yes	NA	NA	yes	yes	yes	correct	correct	Preparedness, breastfeeding	NA	NA	1	15	VHW	HF
404	Normal height	matsouth	female	9	132	67	9	3.28	51	negative	43	married	Secondary	Unemployed	positive	1	40	Informal	Secondary	Simbumbumbu	Christianity	3	3	both_alive	yes	yes	5	Yes	pre_term	Preparedness	Breast milk	yes	1	yes	yes	NA	NA	yes	yes	yes	correct	correct	Preparedness	NA	NA	1	2	HF	HF
1	Normal height	matsouth	male	9	133	59	4	3.1	51	negative	15		Secondary	Unemployed		1	32	Unemployed			Christianity		4	mother_alive			5	Yes			Breast milk
210	Normal height	matsouth	male	9	133	70	7.4	3.6	53	negative	28	married	Secondary	Unemployed	negative	1	33	Unemployed	Secondary	Well	Traditional	8	5	mother_alive	yes	yes	6	Yes		Breastfeeding, Nutrition, vaccines	Breast milk	yes	15	yes	yes			yes	yes	yes	correct	correct	Breastfeeding, Nutrition, vaccines			15	8	HF	HF
211	Normal height	matsouth	male	9	133	70	7.4	3.6	53	negative	27	married	Secondary	Informal	negative	1	32	Unemployed	Secondary	Well	Traditional	8	5	mother_alive	yes	yes	6	Yes		Breastfeeding, Nutrition, vaccines	Breast milk	yes	15	yes	yes			yes	yes	yes	correct	correct	Breastfeeding, Nutrition, vaccines			15	8	HF	HF
422	Normal height	manicaland	male	9	135	74	6.2	2.6	41	negative	27	married	Secondary	Formal	negative	1	33	Unemployed	Primary	Chisamba	Christianity	8	4	both_alive	yes	yes	4	Yes		Nothing taught	Breast milk	yes	15	yes	yes			yes	yes	no	wrong	wrong	Nothing taught			15	12	VHW	HF
423	Normal height	manicaland	male	9	135	62	9.3	3	42	negative	27	married	Secondary	Formal	negative	1	39	Unemployed	Primary	Chisamba	Christianity	8	4	both_alive	yes	yes	4	Yes		Nothing taught	Breast milk	yes	15	yes	yes			yes	yes	no	wrong	wrong	Nothing taught			15	12	VHW	HF
424	Normal height	manicaland	male	9	135	69	11.3	2.73	46	negative	18	married	Secondary	Formal	negative	2	40	Unemployed	Primary	Chisamba	Christianity	8	4	both_alive	yes	yes	4	Yes		Nothing taught	Breast milk	yes	15	yes	yes			yes	yes	no	wrong	wrong	Nothing taught			15	12	VHW	HF
425	Normal height	manicaland	male	9	136	57	10	3.26	56	negative	17	married	Secondary	Formal	negative	1	40	Unemployed	Primary	Chisamba	Christianity	8	4	both_alive	yes	yes	4	Yes		Nothing taught	Breast milk	yes	15	yes	yes			yes	yes	no	wrong	wrong	Nothing taught			15	12	VHW	HF
426	Normal height	manicaland	male	9	137	66	8.5	2.5	50	negative	38	married	Secondary	Informal	negative	5	40	Unemployed	Primary	Chisamba	Christianity	8	4	both_alive	yes	yes	4	Yes		Nothing taught	Breast milk	yes	15	yes	yes			yes	yes	no	wrong	wrong	Nothing taught			15	12	VHW	HF
36	Normal height	matsouth	female	9	138	88	7.8	2.76	50	negative	19	married	Secondary	Unemployed	positive	5	33	Informal	Secondary	Majiya	Christianity	7	3	both_alive	yes	yes	8	Yes		Baby preparation	Breast milk	yes	20	yes	yes	NA	NA	yes	yes	yes	correct	correct	Baby preparation	NA	NA	20	10	HF	HF
132	Normal height	matsouth	female	9	138	56	11.5	3.1	55	negative	18	married	Secondary	Unemployed	negative	5	33	Unemployed	Primary	Mapate	Christianity	4	0	both_alive	yes	yes	5	Yes		Child nutrition	Breast milk	yes	5	yes	yes			yes	yes	yes	correct	wrong	Child nutrition			5	4	VHW	HF
138	Normal height	matsouth	male	9	139	58	11.4	2.4	45	negative	27	married	Secondary	Unemployed	negative	2	45	Informal	Secondary	Nsimbi	Christianity	4	1	both_alive	yes	yes	6	Yes		Hygiene and nutrition	Breast milk	yes	30	yes	yes			yes	yes	yes	correct	correct	Hygiene and nutrition			30	10000	HF	HF
179	Normal height	matsouth	male	9	139	73	8.9	3.6	53	positive	28	married	Secondary	Unemployed	negative	2	33	Unemployed	Primary	Garanyemba	Christianity	4	0	both_alive	yes	yes	6	Yes		Hygiene	Breast milk	no	30	no	yes			yes	yes	yes	correct	correct	Hygiene			30	5000	HF	HF
182	Normal height	matsouth	male	9	140	61	10.8	2.4	46	negative	29	married	Secondary	Unemployed	negative	3	40	Formal	Primary	Matulungundu	Christianity	7	2	both_alive	yes	yes	5	Yes	c_section	Not sure ( mother in South Africa )	Breast milk	yes		no	yes			no	yes	yes	correct	correct	Not sure ( mother in South Africa )				6	VHW	HF
183	Normal height	matsouth	male	9	140	61	9.4	2.4	46	negative	28	married	Secondary	Unemployed	negative	3	39	Formal	Primary	Matulungundu	Christianity	7	2	both_alive	yes	yes	5	Yes	c_section	Not sure ( mother in South Africa )	Breast milk	yes		no	yes			no	yes	yes	correct	correct	Not sure ( mother in South Africa )				6	VHW	HF
218	Normal height	matsouth	male	9	140	61	5.9	2.4	46	negative	30	married	Secondary	Unemployed	positive	1	49	Formal	Primary	Simbumbumbu	Apostolic	7	1	both_alive	yes	yes	2	Yes		Breastfeeding, maternal nutrition	Breast milk	yes	1	yes	yes	NA	NA	yes	yes	yes	correct	correct	Breastfeeding, maternal nutrition	NA	NA	1	2	HF	HF
113	Normal height	matsouth	male	9	140	61	5.2	2.4	46	negative	16	cohabiting	Secondary	Unemployed	negative	2	40	Unemployed	Secondary	Mtandawenema	Christianity	7	0	both_alive	yes	yes	5	Yes		Good infant feeding practices	Breast milk	yes	45	yes	yes			yes	yes	yes	correct	correct	Good infant feeding practices			45	18000	VHW	HF
340	Normal height	matsouth	male	9	140	56	4	2.5	46	negative	43	cohabiting	Secondary	Unemployed	positive	2	40	Unemployed	Secondary	Gqalaza	Christianity	7	2	both_dead	yes	yes	7	Yes		Martenal nutrition, Preparedness, exercise, breastfeeding	Breast milk	yes	1	yes	yes	Nil	NA	yes	yes	yes	correct	correct	Martenal nutrition, Preparedness, exercise, breastfeeding	Nil	NA	1	6	VHW	HF
37	Normal height	matsouth	female	9	140	69	9.1	2.68	48	negative	43	single	Secondary	Unemployed	negative	1	40	Unemployed	Secondary	Gongwe	Christianity	6	3	both_alive	yes	yes	6	Yes		Hygiene	Breast milk	yes	20	yes	yes			yes	yes	yes	correct	correct	Hygiene			20	5	HF	HF
38	Normal height	matsouth	female	9	140	63	16	2.7	49	negative	43	single	Secondary	Unemployed	negative	1	40	Unemployed	Secondary	Gongwe	Christianity	6	3	both_alive	yes	yes	6	Yes		Hygiene	Breast milk	yes	20	yes	yes			yes	yes	yes	correct	correct	Hygiene			20	5	HF	HF
140	Normal height	matsouth	female	9	140	63	13.1	2.7	49	negative	18	married	Secondary	Unemployed	negative	1	33	Formal	Secondary	Mawane	Christianity	5	2	both_alive	yes	yes	4	Yes		Nutrition and WASH	Breast milk	yes	30	yes	yes			yes	yes	yes	correct	wrong	Nutrition and WASH			30	8000	VHW	HF
308	Normal height	matsouth	female	9	140	71	7	3.3	49	negative	40	married	Secondary	Unemployed	negative	3	43	Unemployed	Secondary	Mahwanke	Christianity	7	3	mother_alive	yes	yes	3	Yes		Cant remember	Breast milk	yes	1	no	yes	NA	NA	yes	yes	yes	correct	wrong	Cant remember	NA	NA	1	6	VHW	HF
82	Normal height	matsouth	female	9	140	72	11	2.9	50	negative	39	married	Secondary	Unemployed	negative	3	40	Informal	Secondary	Lushonkwe east	Christianity	11	5	mother_alive	yes	no	2	Yes		Delivery at health facility	Breast milk	yes	1	no	yes			no	yes	yes	wrong	wrong	Delivery at health facility			1	9	VHW	HF
139	Normal height	matsouth	male	9	140	89	7.8	3.2	50	negative	16	single	Secondary	Unemployed	negative	3	40	Informal	Primary	Zhokwe	Christianity	4	1	both_alive	yes	yes	6	Yes		Nutrition and WASH	Breast milk	yes	30	yes	yes			yes	yes	yes	correct	correct	Nutrition and WASH			30	15000	VHW	HF
193	Normal height	manicaland	male	9	140	72	4	3.7	50	negative	33	single	Secondary	Unemployed	unknown	2	35	Unemployed		Nyadongo	Christianity	5	1	both_alive	yes	yes	2	Yes		Nothing taught	Breast milk	yes	30	no	yes			yes	yes	no	wrong	wrong	Nothing taught			30	3	VHW	HF
194	Normal height	manicaland	male	10	140	70	14	4	51	negative	26	single	Secondary	Informal	unknown	2	31	Unemployed		Nyadongo	Christianity	5	1	both_alive	yes	yes	2	No		Nothing taught	Breast milk	yes	30	no	yes			yes	yes	no	wrong	wrong	Nothing taught			30	3	VHW	HF
195	Normal height	manicaland	male	10	140	70	14	4	51	negative	43	single	Secondary	Unemployed	unknown	3	40	Unemployed	Primary	Nyadongo	Christianity	5	1	both_alive	yes	yes	2	Yes		Nothing taught	Breast milk	yes	30	no	yes			yes	yes	no	wrong	wrong	Nothing taught			30	3	VHW	HF
196	Normal height	manicaland	male	10	140	70	13.9	4	51	negative	16	single	Secondary	Unemployed	unknown	3	32	Unemployed	Primary	Nyadongo	Christianity	5	1	both_alive	yes	yes	2	Yes		Nothing taught	Breast milk	yes	30	no	yes			yes	yes	no	wrong	wrong	Nothing taught			30	3	VHW	HF
197	Normal height	manicaland	male	10	140	70	13.9	4	51	negative	27	single	Secondary	Informal	unknown	3	32	Unemployed	Secondary	Nyadongo	Christianity	5	1	both_alive	yes	yes	2	No		Nothing taught	Breast milk	yes	30	no	yes			yes	yes	no	wrong	wrong	Nothing taught			30	3	VHW	HF
345	Normal height	manicaland	female	10	140	79	11.6	3.52	51	negative	19	married	Secondary	Informal	negative	3	37	Informal	Secondary	Temberere	Christianity	6	2	both_alive	yes	yes	5	No	pre_term	Good attachment Exclusive breastfeeding	Breast milk	yes	1	no	yes			yes	yes	no	wrong	wrong	Good attachment Exclusive breastfeeding			1	7	HF	HF
346	Normal height	manicaland	female	10	140	54	7	2.5	51	negative	20	married	Secondary	Formal	negative	1	34	Informal	Secondary	Temberere	Christianity	6	2	both_alive	yes	yes	5	Yes	pre_term	Good attachment Exclusive breastfeeding	Breast milk	yes	1	no	yes			yes	yes	no	wrong	wrong	Good attachment Exclusive breastfeeding			1	7	HF	HF
388	Normal height	matsouth	female	10	140	70	7	4	51	negative	27	cohabiting	Secondary	Formal	negative	1	32	Formal	Secondary	Mahwanke	Traditional	7	4	both_alive	yes	yes	4	Yes		Exercise, breastfeeding	Breast milk	yes	1	yes	yes	Nil	NA	yes	yes	yes	correct	correct	Exercise, breastfeeding	Nil	NA	1	5	HF	HF
115	Normal height	matsouth	male	10	140	79	7.9	3	52	negative	32	single	Secondary	Formal	negative	1	35	Formal	Secondary	Matangombe	Christianity	4	0	both_alive	yes	yes	5	Yes		Child care, delivery, balanced diet	Breast milk	yes	30	yes	yes			yes	yes	yes	correct	correct	Child care, delivery, balanced diet			30	10	VHW	HF
116	Normal height	matsouth	male	10	140	79	5.9	3	52	negative	18	single	Secondary	Unemployed	negative	1	31	Formal	Secondary	Matangombe	Christianity	4	0	both_alive	yes	yes	5	Yes		Child care, delivery, balanced diet	Breast milk	yes	30	yes	yes			yes	yes	yes	correct	correct	Child care, delivery, balanced diet			30	10	VHW	HF
162	Normal height	matsouth	male	10	140	72	10.1	4.2	53	negative	19	married	Secondary	Unemployed	negative	1	36	Informal	Secondary	Switsha	Christianity	4	0	both_alive	yes	yes	6	No		Nutrition and health	Breast milk	yes	30	yes	yes			yes	yes	yes	correct	correct	Nutrition and health			30	7000	VHW	HF
320	Normal height	matsouth	male	10	140	78	8.2	3	54	negative	26	single	Secondary	Unemployed	positive	2	31	Formal	Primary	Mnyabesti	Christianity	2	4	both_alive	yes	yes	2	Yes	pre_term		Breast milk	yes	20	no	yes			yes	yes	yes	correct	correct				20	3500	VHW	VHW
427	Normal height	manicaland	female	10	140	78	8.2	3	54	negative	26	married	Secondary	Unemployed	negative	2	31	Informal	Secondary	Nyadongo	Christianity	7	4	both_alive	yes	yes	4	Yes		Nothing taught	Breast milk	yes	20	yes	yes			yes	yes	no	wrong	wrong	Nothing taught			20	3	VHW	HF
428	Normal height	manicaland	female	10	140	81	8.2	3.1	54	negative	25	married	Secondary	Unemployed	negative	2	30	Informal	Secondary	Nyadongo	Christianity	7	4	both_alive	yes	yes	4	Yes		Nothing taught	Breast milk	yes	20	yes	yes			yes	yes	no	wrong	wrong	Nothing taught			20	3	VHW	HF
16	Normal height	manicaland	male	10	140	78	11.5	3	52	negative	25	married	Secondary	Unemployed	positive	2	30	Formal	Tertiary	Chindoti Village	Apostolic	7	2	both_alive	yes	yes	8	Yes	c_section	HIV mothers can breastfeed their children up to 24 months	Breast milk	yes	1	yes	yes	N/A	N/A	yes	no	yes	correct	wrong	HIV mothers can breastfeed their children up to 24 months	N/A	N/A	1	1	VHW	HF
17	Normal height	manicaland	male	10	141	57	4.9	2.9	47	negative	25	married	Secondary	Unemployed	positive	3	30	Formal	Tertiary	Chindoti Village	Apostolic	7	2	both_alive	yes	yes	8	Yes	c_section	HIV mothers can breastfeed their children up to 24 months	Breast milk	yes	1	yes	yes	N/A	N/A	yes	no	yes	correct	wrong	HIV mothers can breastfeed their children up to 24 months	N/A	N/A	1	1	VHW	HF
18	Normal height	manicaland	male	10	141	62	4.9	3.11	47	negative	43	married	Secondary	Unemployed	positive	3	40	Formal	Tertiary	Chindoti Village	Apostolic	7	2	both_alive	yes	yes	8	Yes	c_section	HIV mothers can breastfeed their children up to 24 months	Breast milk	yes	1	yes	yes	N/A	N/A	yes	no	yes	correct	wrong	HIV mothers can breastfeed their children up to 24 months	N/A	N/A	1	1	VHW	HF
19	Normal height	manicaland	male	10	142	65	10.5	2.1	47	negative	17	married	Secondary	Unemployed	positive	2	34	Formal	Tertiary	Chindoti Village	Apostolic	7	2	both_alive	yes	yes	8	Yes	c_section	HIV mothers can breastfeed their children up to 24 months	Breast milk	yes	1	yes	yes	N/A	N/A	yes	no	yes	correct	wrong	HIV mothers can breastfeed their children up to 24 months	N/A	N/A	1	1	VHW	HF
34	Normal height	manicaland	female	10	142	65	9	2.1	47	negative	26	married	Secondary	Unemployed	negative	2	32	Formal	Primary	Orasi	Christianity	7	5	both_alive	yes	yes	6	Yes		Nothing	Breast milk	yes	1	no	yes			yes	yes	no	wrong	wrong	Nothing			1	25	VHW	VHW
41	Normal height	manicaland	female	10	142	64	11	2.5	48	negative	33	married	Secondary	Unemployed	negative	2	35	Formal	Secondary	A	Christianity	11	4	both_alive	yes	yes	9	Yes		Nothing	Breast milk	yes	1	yes	yes			yes	yes	no	correct	wrong	Nothing			1	25	VHW	None
42	Normal height	manicaland	female	11	142	69	7.1	2.58	48	negative	32	married	Secondary	Unemployed	negative	2	35	Formal	Secondary	A	Christianity	11	4	both_alive	yes	yes	9	Yes		Nothing	Breast milk	yes	1	yes	yes			yes	yes	no	correct	wrong	Nothing			1	25	VHW	None
43	Normal height	manicaland	female	11	142	52	13.1	2.7	49	negative	26	married	Secondary	Informal	negative	2	39	Formal	Secondary	A	Christianity	11	4	both_alive	yes	yes	9	No		Nothing	Breast milk	yes	1	yes	yes			yes	yes	no	correct	wrong	Nothing			1	25	VHW	None
44	Normal height	manicaland	female	11	142	55	13.1	3.1	49	negative	30	married	Secondary	Formal	negative	3	48	Formal	Secondary	A	Christianity	11	4	both_alive	yes	yes	9	Yes		Nothing	Breast milk	yes	1	yes	yes			yes	yes	no	correct	wrong	Nothing			1	25	VHW	None
56	Normal height	matsouth	male	11	142	70	10.1	3.5	50	negative	38	married	Secondary	Unemployed	negative	3	41	Informal	Primary	Lushonkwe east	Christianity	7	5	mother_alive	yes	yes	4	Yes		Exclusive breastfeeding	Breast milk	yes	1	yes	yes			yes	yes	yes	correct	correct	Exclusive breastfeeding			1	9	VHW	HF
63	Normal height	matsouth	male	12	142	72	10.1	3.16	50	negative	32	married	Secondary	Unemployed	negative	1	35	Formal	Secondary	Buvuma	Christianity	7	4	both_alive	yes	yes	9	Yes		Balanced diet	Breast milk	yes	10	yes	yes	NA	NA	yes	yes	yes	correct	correct	Balanced diet	NA	NA	10	3	VHW	HF
64	Normal height	matsouth	male	12	143	62	9	3	42	negative	18	married	Secondary	Informal	negative	1	37	Formal	Secondary	Buvuma	Christianity	7	4	both_alive	yes	yes	9	No		Balanced diet	Breast milk	yes	10	yes	yes	NA	NA	yes	yes	yes	correct	correct	Balanced diet	NA	NA	10	3	VHW	HF
95	Normal height	matsouth	female	12	143	59	10.1	3	50	negative	22	married	Primary	Unemployed	negative	1	26	Informal	Secondary	Ndibe	Christianity	3	0	both_alive	yes	yes	8	Yes		Balanced diet	Breast milk	yes	18	no	yes	NA	NA	yes	yes	yes	correct	correct	Balanced diet	NA	NA	18	9	VHW	HF
96	Normal height	matsouth	female	12	144	72	13.5	3.22	44	negative	29	married	Secondary	Unemployed	negative	3	33	Informal	Secondary	Ndibe	Christianity	3	0	both_alive	yes	yes	8	Yes		Balanced diet	Breast milk	yes	18	no	yes	NA	NA	yes	yes	yes	correct	correct	Balanced diet	NA	NA	18	9	VHW	HF
114	Normal height	matsouth	male	12	144	72	6.7	3.22	44	negative	43	married	Secondary	Formal	negative	3	39	Informal	Secondary	Zelezele	Christianity	7	0	both_alive	yes	yes	6	Yes		Child Nutrition, hygiene, balanced diet	Breast milk	yes	1	yes	yes			yes	yes	yes	correct	correct	Child Nutrition, hygiene, balanced diet			1	10	VHW	HF
160	Normal height	manicaland	female	12	144	52	13.1	2.7	49	positive	40	married	Secondary	Formal	negative	2	43	Informal	Primary	Orasi	Christianity	9	5	both_alive	yes	yes	9	No		Do not remember	Breast milk	yes	1	yes	yes			yes	yes	no	correct	wrong	Do not remember			1	15	HF	HF
161	Normal height	manicaland	female	12	144	58	8.9	2.9	49	positive	40	married	Secondary	Formal	negative	3	43	Informal	Primary	Orasi	Christianity	9	5	both_alive	yes	yes	9	Yes		Do not remember	Breast milk	yes	1	yes	yes			yes	yes	no	correct	wrong	Do not remember			1	15	HF	HF
207	Normal height	matsouth	male	12	144	71	14	3	50	negative	19	married	Primary	Unemployed	negative	3	26	Informal	Primary	Lushonkwe east	Traditional	8	4	both_dead	yes	no	1	No		Take fefO supplements	Infant Formula	yes	2	yes	yes			no	yes	yes	wrong	wrong	Take fefO supplements			2	8	VHW	HF
243	Normal height	matsouth	female	12	144	71	14	3	50	negative	32	married	Secondary	Unemployed	positive	3	45	Informal	Secondary	Sukwe	Christianity	6	2	both_alive	yes	yes	6	Yes		Baby preparation	Breast milk	yes	14	yes	yes	NA	NA	yes	yes	yes	correct	correct	Baby preparation	NA	NA	14	12	VHW	HF
244	Normal height	matsouth	female	13	144	71	14	3	50	negative	26	married	Secondary	Unemployed	positive	3	31	Informal	Secondary	Sukwe	Christianity	6	2	both_alive	yes	yes	6	Yes		Baby preparation	Breast milk	yes	14	yes	yes	NA	NA	yes	yes	yes	correct	correct	Baby preparation	NA	NA	14	12	VHW	HF
257	Normal height	matsouth	male	13	144	71	14	3	50	negative	26	married	Secondary	Unemployed	negative	2	31	Informal	Secondary	Sukwe	Christianity	3	0	both_alive	yes	yes	8	Yes		Balanced diet	Breast milk	yes	15	yes	yes	None	NA	no	yes	yes	correct	correct	Balanced diet	None	NA	15	11	HF	HF
258	Normal height	matsouth	male	14	144	71	10.1	3.4	50	negative	33	married	Secondary	Unemployed	negative	2	37	Informal	Secondary	Sukwe	Christianity	3	0	both_alive	yes	yes	8	Yes		Balanced diet	Breast milk	yes	15	yes	yes	None	NA	no	yes	yes	correct	correct	Balanced diet	None	NA	15	11	HF	HF
288	Normal height	manicaland	male	14	144	71	4.4	3	50	negative	17	married	Secondary	Unemployed	negative	2	37	Formal	Secondary	Murehwa	Traditional	5	1	both_alive	yes	yes	6	Yes		How to breastfeed	Breast milk	yes	1	yes	yes	N/A	N/A	yes	yes	yes	correct	correct	How to breastfeed	N/A	N/A	1	1	VHW	HF
289	Normal height	manicaland	male	15	144	59	11.6	3.29	51	positive	39	married	Secondary	Formal	negative	2	43	Formal	Secondary	Murehwa	Traditional	5	1	both_alive	yes	yes	6	Yes		How to breastfeed	Breast milk	yes	1	yes	yes	N/A	N/A	yes	yes	yes	correct	correct	How to breastfeed	N/A	N/A	1	1	VHW	HF
302	Normal height	matsouth	male	15	144	57	10	4	56	negative	17	single	Secondary	Unemployed	negative	5	26	Formal	Secondary	Sitezi	Christianity	6	0	both_alive	yes	yes	6	Yes	pre_term	Eating nutritious foods and WASH	Breast milk	no	1	no	yes			yes	no	yes	correct	correct	Eating nutritious foods and WASH			1	5	VHW	HF
313	Normal height	matsouth	male	16	145	84	8	2.5	44	negative	32	cohabiting	Secondary	Informal	negative	5	44	Formal	Secondary	Sitezi	Christianity	5	0	Father_alive	yes	yes	5	Yes	pre_term	Cant remember	Breast milk	yes	1	yes	yes			yes	yes	yes	correct	correct	Cant remember			1	5	VHW	HF
352	Normal height	manicaland	male	16	145	84	8	2.5	44	negative	33	married	Secondary	Unemployed	negative	5	36	Formal	Tertiary	Nyagundi	Christianity	5	2	both_alive	yes	yes	9	Yes		Importance of iron folate tablets	Breast milk	yes	1	yes	yes			yes	yes	no	correct	wrong	Importance of iron folate tablets			1	0	HF	HF
364	Normal height	manicaland	male	16	145	73	6	3.02	45	negative	33	married	Secondary	Unemployed	negative	5	35	Unemployed	Tertiary	Q	Christianity	3	0	both_alive	yes	yes	8	Yes		Good feeding practices	Breast milk	yes	1	yes	yes			yes	yes	yes	correct	correct	Good feeding practices			1	3	VHW	HF
365	Normal height	manicaland	male	16	145	68	7.1	3.3	48	negative	33	married	Secondary	Unemployed	negative	2	37	Unemployed	Tertiary	Q	Christianity	3	0	both_alive	yes	yes	8	Yes		Good feeding practices	Breast milk	yes	1	yes	yes			yes	yes	yes	correct	correct	Good feeding practices			1	3	VHW	HF
326	Normal height	matsouth	male	17	145	58	6.4	3.8	49	negative	34	married	Secondary	Informal	positive	4	37	Formal	Secondary	Shale	Christianity	3	2	both_dead	no	no	0	Yes	pre_term	N/A	Breast milk	yes	141	no	yes	N/A	N/A	yes	yes	no	correct	correct	N/A	N/A	N/A	141	3	VHW	HF
366	Normal height	manicaland	female	18	145	89	6.4	3.87	49	negative	22	single	Secondary	Unemployed	negative	4	34	Unemployed		Zimunya	Christianity	5	3	mother_alive	no	no	0	Yes	jaundice		Breast milk	yes	1	no	no	Polio	Mother left child with grandparents who were unable to bring the child to clinic for vaccinations	yes	no	yes	correct	correct		Polio	Mother left child with grandparents who were unable to bring the child to clinic for vaccinations	1	1	HF	HF
367	Normal height	manicaland	female	18	145	71	12	3.1	50	negative	25	single	Secondary	Unemployed	negative	1	30	Unemployed		Zimunya	Christianity	5	3	mother_alive	no	no	0	Yes	jaundice		Breast milk	yes	1	no	no	Polio	Mother left child with grandparents who were unable to bring the child to clinic for vaccinations	yes	no	yes	correct	correct		Polio	Mother left child with grandparents who were unable to bring the child to clinic for vaccinations	1	1	HF	HF
384	Normal height	matsouth	female	18	145	73	7	2.6	52	negative	20	single	Secondary	Informal	negative	2	34	Unemployed	Secondary	Simbumbumbu	Christianity	6	2	both_alive	yes	yes	4	Yes		Preparedness,danger signs, breastfeeding	Breast milk	yes	1	yes	yes	N/A	N/A	yes	yes		correct	correct	Preparedness,danger signs, breastfeeding	N/A	N/A	1	1	HF	HF
395	Normal height	matsouth	female	18	146	76	6.2	1.96	48	negative	21	married	Secondary	Formal	negative	2	34	Unemployed	Secondary	Mtshabezi	Christianity	8	3	both_dead	yes	yes	8	Yes		Importance of exclusive breastfeeding, hygiene, antigens, good nutrition	Breast milk	yes	22	yes	yes			yes	yes	yes	correct	correct	Importance of exclusive breastfeeding, hygiene, antigens, good nutrition			22	2	VHW	HF
396	Normal height	matsouth	male	18	146	64	9.4	2.94	49	negative	25	cohabiting	Secondary	Formal	positive	1	30	Unemployed	Secondary	Zikwakweni	Christianity	7	3	mother_alive	yes	yes	10	Yes		Exclusive breastfeeding, hygiene	Breast milk	yes	25	no	yes			yes	yes	yes	correct	correct	Exclusive breastfeeding, hygiene			25	3	VHW	HF
397	Normal height	matsouth	male	18	146	56	12	3.8	50	negative	25	cohabiting	Secondary	Informal	positive	1	30	Unemployed	Secondary	Zikwakweni	Christianity	7	3	mother_alive	yes	yes	10	Yes		Exclusive breastfeeding, hygiene	Breast milk	yes	25	no	yes			yes	yes	yes	correct	correct	Exclusive breastfeeding, hygiene			25	3	VHW	HF
168	Normal height	matsouth	male	18	146	58	8	2.9	50	negative	25	married	Secondary	Unemployed	negative	5	30	Unemployed	Primary	Matulungundu	Christianity	4	0	both_alive	yes	yes	4	Yes		Child nutrition, immunisation child care	Breast milk	yes	30	no	yes			no	yes	yes	correct	correct	Child nutrition, immunisation child care			30	2	HF	HF
398	Normal height	matsouth	male	18	146	57	13.7	3.5	52	negative	17	cohabiting	Secondary	Unemployed	positive	3	30	Informal	Primary	Nyandeni	Christianity	5	2	Father_alive	yes	yes	7	Yes		Diet for lactating mothers	Breast milk	yes	20	no	yes			yes	yes	yes	correct	correct	Diet for lactating mothers			20	12	VHW	HF
399	Normal height	matsouth	male	18	146	56	9.5	3.1	55	negative	19	cohabiting	Secondary	Unemployed	positive	3	30	Informal	Primary	Nyandeni	Christianity	5	2	Father_alive	yes	yes	7	Yes		Diet for lactating mothers	Breast milk	yes	20	no	yes			yes	yes	yes	correct	correct	Diet for lactating mothers			20	12	VHW	HF
20	Normal height	manicaland	male	18	147	60	4.8	2.9	40	negative	25	married	Secondary	Unemployed	negative	3	30	Unemployed	Secondary	Masvaure Village	Christianity	5	0	both_alive	yes	yes	8	Yes	c_section	Importance of taking iron foliate tablets	Breast milk	yes	1	yes	yes	N/A	N/A	yes	yes	yes	correct	correct	Importance of taking iron foliate tablets	N/A	N/A	1	2	VHW	HF
21	Normal height	manicaland	male	18	147	71	7	3.1	47	negative	33	married	Secondary	Unemployed	negative	3	36	Unemployed	Secondary	Masvaure Village	Christianity	5	0	both_alive	yes	yes	8	Yes	c_section	Importance of taking iron foliate tablets	Breast milk	yes	1	yes	yes	N/A	N/A	yes	yes	yes	correct	correct	Importance of taking iron foliate tablets	N/A	N/A	1	2	VHW	HF
29	Normal height	matsouth	male	18	147	71	7	3.1	47	negative	30	single	Secondary	Unemployed	positive	2	49	Formal	Primary	Humbane	Christianity	2	0	both_alive	yes	yes	2	Yes			Breast milk	yes	20	yes	yes			yes	yes	yes	correct	correct				20	2000	VHW	HF
81	Normal height	manicaland	male	18	147	100	8	3.04	48	negative	30	married	Secondary	Unemployed	negative	2	49	Unemployed	Secondary	Q	Christianity	5	2	both_alive	yes	yes	9	Yes		Nothing	Breast milk	yes	1	yes	yes			yes	yes	no	wrong	wrong	Nothing			1	5	VHW	HF
97	Normal height	matsouth	female	18	147	67	6.4	2.6	49	negative	30	married	Secondary	Unemployed	negative	2	48	Formal	Secondary	Majiya	Christianity	6	2	both_alive	yes	yes	7	Yes		Comfortable clothing for the baby and the pregnant woman	Breast milk	yes	16	no	yes	NA	NA	yes	yes	yes	correct	correct	Comfortable clothing for the baby and the pregnant woman	NA	NA	16	3	VHW	HF
98	Normal height	matsouth	female	18	147	59	12	3.2	52	negative	25	married	Secondary	Unemployed	negative	1	30	Formal	Secondary	Majiya	Christianity	6	2	both_alive	yes	yes	7	Yes		Comfortable clothing for the baby and the pregnant woman	Breast milk	yes	16	no	yes	NA	NA	yes	yes	yes	correct	correct	Comfortable clothing for the baby and the pregnant woman	NA	NA	16	3	VHW	HF
173	Normal height	matsouth	male	18	147	57	10	3.26	56	negative	30	married	Secondary	Unemployed	negative	1	48	Informal	Primary	Humbane	Christianity	1	0	both_alive	yes	yes		Yes	c_section	Yes	Breast milk	yes	15	yes	yes	None	Non applicable	yes	yes	yes	correct	wrong	Yes	None	Non applicable	15	2000	HF	HF
180	Normal height	matsouth	female	19	148	95	14.7	3	49	negative	32	single	Secondary	Informal	positive	1	39	Unemployed	Primary	Nsimbi	Christianity	6	0	both_alive	yes	yes	4	Yes	c_section	Importance of balanced diet	Breast milk	yes	65	no	yes			yes	yes	yes	correct	correct	Importance of balanced diet			65	6000	HF	HF
327	Normal height	matsouth	female	19	148	95	14.7	3	49	negative	32	married	Secondary	Informal	negative	1	38	Informal	Secondary	Mahwanke	Christianity	3	3	both_dead	yes	yes	8	Yes		Nutrition, breastfeeding, preparedness	Breast milk	yes	1	yes	yes	N/A	N/A	yes	yes	no	wrong	correct	Nutrition, breastfeeding, preparedness	N/A	N/A	1	7	HF	HF
332	Normal height	matsouth	male	19	148	95	7.9	3	49	negative	33	married	Secondary	Unemployed	negative	1	36	Formal	Secondary	Zhokwe	Christianity	7	0	both_alive	yes	yes	6	Yes		Nutrition and maternal health	Breast milk	yes	30	yes	yes			yes	yes	yes	correct	correct	Nutrition and maternal health			30	12000	VHW	HF
58	Normal height	manicaland	female	19	148	95	6.4	3	49	negative	32	married	Secondary	Informal	negative	2	39	Informal	Secondary	Q	Christianity	6	3	both_alive	yes	yes	9	Yes		Don't remember anything	Breast milk	yes	1	yes	yes			yes	yes	no	wrong	wrong	Don't remember anything			1	3	VHW	HF
59	Normal height	manicaland	female	19	148	69	6	3.01	49	negative	21	married	Secondary	Informal	negative	2	25	Informal	Secondary	Q	Christianity	6	3	both_alive	yes	yes	9	Yes		Don't remember anything	Breast milk	yes	1	yes	yes			yes	yes	no	wrong	wrong	Don't remember anything			1	3	VHW	HF
147	Normal height	matsouth	male	19	148	95	6	3	49	negative	18	single	Secondary	Unemployed	negative	4	37	Unemployed	Primary	Garanyemba	Christianity	6	0	both_alive	yes	yes	4	Yes		Can't remember	Breast milk	yes	20	yes	yes			yes	yes	yes	correct	correct	Can't remember			20	1500	HF	HF
174	Normal height	manicaland	male	19	148	65	11	3.46	50	negative	21	married	Secondary	Unemployed	negative	4	25	Unemployed	Secondary	Gutukunhuhwa	Christianity	4	0	both_alive	yes	yes	3	Yes		Nothing taught	Breast milk	yes	20	no	yes			yes	yes	yes	correct	correct	Nothing taught			20	8	VHW	HF
175	Normal height	manicaland	male	19	148	80	11	3.7	50	negative	21	married	Secondary	Unemployed	negative	3	25	Unemployed	Secondary	Gutukunhuhwa	Christianity	4	0	both_alive	yes	yes	3	Yes		Nothing taught	Breast milk	yes	20	no	yes			yes	yes	yes	correct	correct	Nothing taught			20	8	VHW	HF
176	Normal height	manicaland	male	19	148	103	13.9	3.5	51	negative	18	married	Secondary	Unemployed	negative	3	25	Unemployed	Secondary	Gutukunhuhwa	Christianity	4	0	both_alive	yes	yes	3	Yes		Nothing taught	Infant Formula	yes	20	no	yes			yes	yes	yes	correct	correct	Nothing taught			20	8	VHW	HF
177	Normal height	manicaland	male	20	148	103	6.7	3.5	51	negative	21	married	Secondary	Informal	negative	2	25	Unemployed	Secondary	Gutukunhuhwa	Christianity	4	0	both_alive	yes	yes	3	No		Nothing taught	Breast milk	yes	20	no	yes			yes	yes	yes	correct	correct	Nothing taught			20	8	VHW	HF
178	Normal height	manicaland	male	20	148	78	14	3.1	52	negative	21	married	Secondary	Informal	negative	6	25	Unemployed	Secondary	Gutukunhuhwa	Christianity	4	0	both_alive	yes	yes	3	No		Nothing taught	Breast milk	yes	20	no	yes			yes	yes	yes	correct	correct	Nothing taught			20	8	VHW	HF
184	Normal height	matsouth	male	20	149	62	11.1	3	42	negative	21	married	Secondary	Informal	negative	4	25	Unemployed	Primary	Matangombe	Christianity	12	3	both_alive	yes	yes	3	No		Personal Hygiene ,child care,nutrition	Breast milk	yes	5	no	yes			no	yes	yes	correct	correct	Personal Hygiene ,child care,nutrition			5	10	VHW	HF
235	Normal height	matsouth	male	20	149	84	7.9	2.5	49	negative	21	married	Secondary	Informal	negative	2	25	Formal	Secondary	Lushonkwe central	Christianity	5	3	both_alive	yes	yes	4	No		Exclusive breastfeeding	Breast milk	yes	1	yes	yes			yes	yes	yes	correct	wrong	Exclusive breastfeeding			1	1	VHW	HF
350	Normal height	matsouth	female	20	149	58	7	2.9	50	negative	21	married	Secondary	Informal	negative	1	25	Formal	Tertiary	Gohole	Christianity	1	2	both_alive	yes	yes	4	No	c_section	Post natal care and Breast feeding	Breast milk	yes	15	yes	yes			yes	yes	yes	correct	correct	Post natal care and Breast feeding			15	2500	HF	HF
2	Normal height	matsouth	female	21	149	64	6.7	3.3	51	negative	17		Secondary	Unemployed		1	43	Unemployed	Secondary		Christianity	2	5	mother_alive	yes	yes	8	Yes			Breast milk
25	Normal height	manicaland	male	22	149	64	6.7	3.3	51	negative	18	married	Secondary	Informal	negative	3	25	Formal	Secondary	Q	Christianity	4	1	both_alive	yes	yes	9	No			Breast milk	yes	1	yes	yes			yes	yes	yes	correct	wrong				1	2	VHW	HF
26	Normal height	manicaland	male	22	149	74	8.2	3.5	52	negative	21	married	Secondary	Formal	negative	2	25	Formal	Secondary	Q	Christianity	4	1	both_alive	yes	yes	9	Yes			Breast milk	yes	1	yes	yes			yes	yes	yes	correct	wrong				1	2	VHW	HF
57	Normal height	matsouth	female	22	149	72	10.1	3	53	negative	21	married	Secondary	Unemployed	negative	3	25	Informal	Secondary	Lushonkwe west	Christianity	6	7	both_dead	yes	yes	4	No		Delivery at health facility	Breast milk	yes	1	yes	yes			yes	yes	yes	correct	correct	Delivery at health facility			1	8	VHW	HF
72	Normal height	matsouth	female	22	149	72	10.1	3	53	negative	21	single	Secondary	Unemployed	negative	3	25	Informal	Secondary	Buvuma	Christianity	9	0	both_alive	yes	yes	8	Yes		Light duties for pregnant women	Breast milk	yes	14	yes	yes	NA	NA	yes	yes	yes	correct	correct	Light duties for pregnant women	NA	NA	14	6	HF	HF
73	Normal height	matsouth	female	22	150	108	9.3	1.3	40	negative	21	single	Secondary	Unemployed	negative	4	25	Informal	Secondary	Buvuma	Christianity	9	0	both_alive	yes	yes	8	Yes		Light duties for pregnant women	Breast milk	yes	14	yes	yes	NA	NA	yes	yes	yes	correct	correct	Light duties for pregnant women	NA	NA	14	6	HF	HF
84	Normal height	matsouth	female	23	150	67	8	2.5	41	negative	28	married	Secondary	Unemployed	negative	4	39	Formal	Secondary	Buvuma	Christianity	4	0	both_alive	yes	yes	9	Yes		Balanced diet	Breast milk	yes	13	yes	yes	None	NA	yes	yes	yes	correct	correct	Balanced diet	None	NA	13	4	HF	HF
85	Normal height	matsouth	female	23	150	67	5.7	2.5	41	negative	30	married	Secondary	Unemployed	negative	4	47	Formal	Secondary	Buvuma	Christianity	4	0	both_alive	yes	yes	9	Yes		Balanced diet	Breast milk	yes	13	yes	yes	None	NA	yes	yes	yes	correct	correct	Balanced diet	None	NA	13	4	HF	HF
91	Normal height	matsouth	female	23	150	59	5.5	2.5	43	negative	21	single	Secondary	Unemployed	negative	4	25	Informal	Primary	Mnyabesti D	Christianity	3	3	both_alive	yes	yes	3	Yes		Breastfeeding and labour signs	Breast milk	yes	15	no	yes	None	None	yes	yes	yes	wrong	correct	Breastfeeding and labour signs	None	None	15	2500	VHW	HF
112	Normal height	matsouth	male	23	150	64	13.2	3.3	49	positive	28	married	Secondary	Unemployed	negative	4	33	Informal	Secondary	Mapate	Christianity	3	0	both_alive	yes	yes	3	Yes		Taking care of the infant including good Iycf practices	Breast milk	yes	1	yes	yes			yes	yes	yes	correct	correct	Taking care of the infant including good Iycf practices			1	5	HF	HF
155	Normal height	matsouth	female	23	150	64	10.7	3.3	49	positive	28	married	Secondary	Unemployed	positive	4	33	Unemployed	Primary	Matulungundu	Christianity	4	1	both_alive	yes	yes	5	Yes		Child care and nutrition, immunisation	Breast milk	yes	10	yes	yes			yes	yes	yes	correct	correct	Child care and nutrition, immunisation			10	1	HF	HF
156	Normal height	matsouth	female	23	150	64	9	3.3	49	positive	27	married	Secondary	Unemployed	positive	1	39	Unemployed	Primary	Matulungundu	Christianity	4	1	both_alive	yes	yes	5	Yes		Child care and nutrition, immunisation	Breast milk	yes	10	yes	yes			yes	yes	yes	correct	correct	Child care and nutrition, immunisation			10	1	HF	HF
163	Normal height	matsouth	male	23	150	104	9	3.45	49	negative	30	married	Secondary	Unemployed	negative	1	47	Informal	Secondary	Mawane 2	Christianity	6	1	both_alive	yes	yes	6	Yes		Maternal health and nutrition	Breast milk	yes	50	yes	yes			yes	yes	yes	correct	correct	Maternal health and nutrition			50	6000	VHW	HF
198	Normal height	manicaland	female	23	150	61	7	2.8	49	negative	30	married	Secondary	Unemployed	negative	1	47	Unemployed	No education	Tonhorai Village Chiadzwa	Apostolic	5	9	both_alive	yes	yes	4	Yes		To exercise regularly and to eat healthy	Breast milk	yes	1	no	yes	N/A	N/A	no	yes	yes	wrong	wrong	To exercise regularly and to eat healthy	N/A	N/A	1	4	VHW	HF
199	Normal height	manicaland	female	24	150	76	7	3.4	49	negative	19	married	Tertiary	Unemployed	negative	4	53	Unemployed	No education	Tonhorai Village Chiadzwa	Apostolic	5	9	both_alive	yes	yes	4	Yes		To exercise regularly and to eat healthy	Breast milk	yes	1	no	yes	N/A	N/A	no	yes	yes	wrong	wrong	To exercise regularly and to eat healthy	N/A	N/A	1	4	VHW	HF
200	Normal height	manicaland	female	24	150	76	7	3.4	49	negative	17	married	Tertiary	Unemployed	negative	2	56	Unemployed	No education	Tonhorai Village Chiadzwa	Apostolic	5	9	both_alive	yes	yes	4	Yes		To exercise regularly and to eat healthy	Breast milk	yes	1	no	yes	N/A	N/A	no	yes	yes	wrong	wrong	To exercise regularly and to eat healthy	N/A	N/A	1	4	VHW	HF
234	Normal height	matsouth	female	24	150	67	4	3.2	49	negative	28	single	Secondary	Informal	negative	2	33	Formal	Secondary	Lushonkwe east	Christianity	7	3	both_alive	yes	yes	4	Yes		Exclusive breastfeeding, feFO supplementation	Breast milk	yes	2	no	yes			yes	yes	yes	correct	correct	Exclusive breastfeeding, feFO supplementation			2	6	VHW	HF
276	Normal height	manicaland	female	24	150	72	11	3.4	50	negative	28		Secondary	Unemployed		2	33	Unemployed		Mushati	Christianity	7	3	both_alive	yes	yes		Yes	c_section	Good attachment	Breast milk	yes	1	no	yes			no	yes	no	wrong	wrong	Good attachment			1	12	VHW	HF
277	Normal height	manicaland	female	24	150	85	11	3	50	negative	29		Secondary	Formal		4	33	Unemployed		Mushati	Christianity	7	3	both_alive	yes	yes		Yes	c_section	Good attachment	Breast milk	yes	1	no	yes			no	yes	no	wrong	wrong	Good attachment			1	12	VHW	HF
278	Normal height	manicaland	female	24	150	85	8.1	3	50	negative	20		Secondary	Unemployed		4	27	Unemployed		Mushati	Christianity	7	3	both_alive	yes	yes		Yes	c_section	Good attachment	Breast milk	yes	1	no	yes			no	yes	no	wrong	wrong	Good attachment			1	12	VHW	HF
279	Normal height	manicaland	female	24	150	63	12	3.9	51	negative	18		Secondary	Unemployed		5	28	Unemployed		Mushati	Christianity	7	3	both_alive	yes	yes		Yes	c_section	Good attachment	Breast milk	yes	1	no	yes			no	yes	no	wrong	wrong	Good attachment			1	12	VHW	HF
280	Normal height	manicaland	female	24	150	80	10.4	3.5	51	negative	21		Secondary	Unemployed		5	25	Unemployed		Mushati	Christianity	7	3	both_alive	yes	yes		Yes	c_section	Good attachment	Breast milk	yes	1	no	yes			no	yes	no	wrong	wrong	Good attachment			1	12	VHW	HF
281	Normal height	manicaland	female	24	150	63	9	3.9	51	negative	20		Secondary	Unemployed		5	27	Unemployed		Mushati	Christianity	7	3	both_alive	yes	yes		Yes	c_section	Good attachment	Breast milk	yes	1	no	yes			no	yes	no	wrong	wrong	Good attachment			1	12	VHW	HF
297	Normal height	matsouth	male	25	150	80	9	3.5	51	negative	43	cohabiting	Secondary	Formal	positive	6	39	Formal	Primary	Sitezi	Christianity	7	3	Father_alive	no	yes	5	Yes	pre_term		Breast milk	yes	1	yes	yes			yes	no	no	correct	correct				1	1	VHW	HF
325	Normal height	matsouth	male	25	150	81	8.6	3.25	51	negative	37	cohabiting	Secondary	Formal	positive	6	39	Formal	Secondary	Sitezi	Christianity	9	4	mother_alive	yes	yes	5	Yes	pre_term	How to eat and to rest	Breast milk	yes	30	no	yes	N/A	N/A	yes	yes	yes	correct	correct	How to eat and to rest	N/A	N/A	30	1	VHW	VHW
338	Normal height	matsouth	female	26	150	80	8.6	3.5	51	negative	17	cohabiting	Tertiary	Unemployed	positive	6	51	Formal	Secondary	Sitezi	Traditional	6	0	both_dead	yes	yes	6	Yes	pre_term	No idea	Breast milk	no	1	no	yes			yes	yes	yes	wrong	wrong	No idea			1	1	VHW	HF
339	Normal height	matsouth	female	26	150	63	7	3.9	51	negative	20	cohabiting	Secondary	Formal	positive	6	28	Formal	Secondary	Sitezi	Traditional	6	0	both_dead	yes	yes	6	Yes	pre_term	No idea	Breast milk	no	1	no	yes			yes	yes	yes	wrong	wrong	No idea			1	1	VHW	HF
348	Normal height	manicaland	male	27	150	63	6.7	3.9	51	negative	42	married	Secondary	Unemployed	negative	6	40	Formal	Secondary	Nyagundi	Christianity	6	2	both_alive	yes	yes	5	Yes	c_section	Nothing	Breast milk	yes	1	no	no	DTP booster, DT	The child was at grandparents place	no	no	no	correct	wrong	Nothing	DTP booster, DT	The child was at grandparents place	1	1	HF	HF
354	Normal height	matsouth	female	27	150	80	6.7	3.5	51	negative	40	married	Secondary	Unemployed	negative	3	38	Formal	Tertiary	Mtshabezi	Christianity	8	5	both_alive	yes	yes	6	Yes		Hygiene, nutrition	Breast milk	yes	25	yes	yes			yes	yes	yes	correct	correct	Hygiene, nutrition			25	1	HF	HF
418	Normal height	manicaland	male	27	150	81	5.2	3.5	51	negative	20	married	Secondary	Unemployed	negative	3	26	Informal	Secondary	Rambai Village Chiadzwa	Christianity	6	2	both_dead	yes	yes	5	Yes		Exercising Dieting - eating fruits Drinking water	Breast milk	yes	1	yes	yes	Non	Non	yes	yes	yes	correct	correct	Exercising Dieting - eating fruits Drinking water	Non	Non	1	9	HF	HF
419	Normal height	manicaland	male	27	150	69	19	3.57	52	positive	20	married	Secondary	Unemployed	negative	3	26	Informal	Secondary	Rambai Village Chiadzwa	Christianity	6	2	both_dead	yes	yes	5	Yes		Exercising Dieting - eating fruits Drinking water	Breast milk	yes	1	yes	yes	Non	Non	yes	yes	yes	correct	correct	Exercising Dieting - eating fruits Drinking water	Non	Non	1	9	HF	HF
420	Normal height	manicaland	male	27	150	74	19	3.3	52	positive	20	married	Secondary	Unemployed	negative	5	26	Informal	Secondary	Rambai Village Chiadzwa	Christianity	6	2	both_dead	yes	yes	5	Yes		Exercising Dieting - eating fruits Drinking water	Breast milk	yes	1	yes	yes	Non	Non	yes	yes	yes	correct	correct	Exercising Dieting - eating fruits Drinking water	Non	Non	1	9	HF	HF
421	Normal height	manicaland	male	28	150	74	9.1	3.3	52	negative	32	married	Secondary	Unemployed	negative	4	35	Informal	Secondary	Rambai Village Chiadzwa	Christianity	6	2	both_dead	yes	yes	5	No		Exercising Dieting - eating fruits Drinking water	Breast milk	yes	1	yes	yes	Non	Non	yes	yes	yes	correct	correct	Exercising Dieting - eating fruits Drinking water	Non	Non	1	9	HF	HF
444	Normal height	manicaland	female	30	150	74	10.1	3.2	53	negative	38	married	Secondary	Unemployed	negative	3	41	Formal	Secondary	Chindoti village	Christianity	5	2	both_alive	yes	yes	8	Yes	c_section	How to breastfeeding	Breast milk	yes	1	yes	yes	N/A	N/A	yes	yes	yes	correct	correct	How to breastfeeding	N/A	N/A	1	1	VHW	HF
445	Normal height	manicaland	female	31	150	74	10.1	3.2	53	negative	32	married	Secondary	Unemployed	negative	3	35	Formal	Secondary	Chindoti village	Christianity	5	2	both_alive	yes	yes	8	Yes	c_section	How to breastfeeding	Breast milk	yes	1	yes	yes	N/A	N/A	yes	yes	yes	correct	correct	How to breastfeeding	N/A	N/A	1	1	VHW	HF
153	Normal height	matsouth	female	35	150	82	4.2	3.56	53	negative	33	single	Secondary	Informal	negative	5	44	Unemployed	Secondary	Mapate	Christianity	5	1	both_alive	yes	yes	7	Yes		Child care and nutrition, immunisation,	Breast milk	yes	20	yes	yes			yes	yes	yes	correct	wrong	Child care and nutrition, immunisation,			20	5	VHW	HF
154	Normal height	matsouth	female	35	152	86	11.1	3.8	50	negative	29	single	Secondary	Formal	negative	5	33	Unemployed	Secondary	Mapate	Christianity	5	1	both_alive	yes	yes	7	Yes		Child care and nutrition, immunisation,	Breast milk	yes	20	yes	yes			yes	yes	yes	correct	wrong	Child care and nutrition, immunisation,			20	5	VHW	HF
159	Normal height	matsouth	male	36	152	86	11.1	3.8	50	negative	18	single	Secondary	Informal	negative	6	44	Informal	Secondary	Matangombe	Christianity	6	0	both_alive	yes	yes	6	Yes		Child nutrition	Breast milk	yes	30	yes	yes			yes	yes	yes	correct	correct	Child nutrition			30	10	VHW	HF
330	Normal height	matsouth	female	36	152	75	9	3.35	51	negative	32	married	Secondary	Informal	negative	3	43	Unemployed	Secondary	Nsimbi	Christianity	5	2	both_alive	yes	yes	6	Yes		Importance of IFA supplementation among pregnant women	Breast milk	yes	30	yes	yes			yes	yes	yes	correct	correct	Importance of IFA supplementation among pregnant women			30	8000	VHW	HF
430	Normal height	manicaland	male	38	152	75	8.5	3.35	51	negative	20	married	Secondary	Unemployed	negative	3	27	Informal	Secondary	Magodhlo	Christianity	5	2	both_alive	yes	yes	6	Yes		Importance of iron and folate tablets Pregnancy and diet Exercise	Breast milk	yes	15	no	yes			yes	yes	yes	correct	correct	Importance of iron and folate tablets Pregnancy and diet Exercise			15	2	HF	HF
431	Normal height	manicaland	male	38	152	72	6.2	3.2	53	negative	25	married	Secondary	Unemployed	negative	3	33	Informal	Secondary	Magodhlo	Christianity	5	2	both_alive	yes	yes	6	Yes		Importance of iron and folate tablets Pregnancy and diet Exercise	Breast milk	yes	15	no	yes			yes	yes	yes	correct	correct	Importance of iron and folate tablets Pregnancy and diet Exercise			15	2	HF	HF
167	Normal height	matsouth	male	38	152	75	14	3.15	55	negative	26	single	Secondary	Unemployed	negative	3	32	Informal	Primary	Matulungundu	Christianity	5	2	both_alive	yes	yes	3	Yes		Child care, balanced diet ,breastfeeding	Breast milk	yes	10	no	yes			no	yes	yes	correct	wrong	Child care, balanced diet ,breastfeeding			10	3	VHW	HF
317	Normal height	matsouth	female	39	153	81	7	3.2	47	negative	30	single	Secondary	Formal	positive	3	48	Unemployed	Primary	Gohole	Christianity	2	2	both_alive	yes	yes	3	Yes	c_section	Post natal care	Breast milk	yes	15	yes	yes			yes	yes	yes	correct	correct	Post natal care			15	2500	HF	HF
190	Normal height	matsouth	female	39	153	81	7	3.2	47	negative	30	married	Secondary	Formal	negative	3	48	Informal	Secondary	Garanyemba	Christianity	6	1	both_alive	yes	yes	5	No		Infant feeding	Breast milk	no	30	no	yes			no	yes	yes	correct	correct	Infant feeding			30	2000	VHW	HF
45	Normal height	manicaland	male	39	153	82	8	3	48	negative	20	single	Secondary	Unemployed	negative	3	27	Formal	Secondary	Q	Christianity	5	1	both_alive	yes	yes	9	Yes		Nothing	Breast milk	yes	1	yes	yes			yes	yes	no	wrong	wrong	Nothing			1	5	VHW	HF
46	Normal height	manicaland	male	39	155	79	6	2.6	45	negative	27	single	Secondary	Unemployed	negative	5	32	Formal	Secondary	Q	Christianity	5	1	both_alive	yes	yes	9	Yes		Nothing	Breast milk	yes	1	yes	yes			yes	yes	no	wrong	wrong	Nothing			1	5	VHW	HF
10	Normal height	manicaland	female	39	155	86	6	3.1	45	negative	30	married	Secondary	Unemployed	positive	6	45	Informal	Primary	Mapor	Apostolic	8	4	both_alive	yes	yes	9	Yes		Kuchngetedza mwana, kumupa chikafu nehutsanana hwakanaka	Breast milk	yes	15	yes	yes			no	no	yes	wrong	wrong	Kuchngetedza mwana, kumupa chikafu nehutsanana hwakanaka			15		VHW	HF
11	Normal height	manicaland	female	39	155	86	5.9	3.1	45	negative	30	married	Secondary	Unemployed	positive	5	45	Informal	Primary	Mapor	Apostolic	8	4	both_alive	yes	yes	9	Yes		Kuchngetedza mwana, kumupa chikafu nehutsanana hwakanaka	Breast milk	yes	15	yes	yes			no	no	yes	wrong	wrong	Kuchngetedza mwana, kumupa chikafu nehutsanana hwakanaka			15		VHW	HF
12	Normal height	manicaland	female	42	155	89	6	3.35	49	negative	21	married	Secondary	Unemployed	positive	5	28	Informal	Primary	Mapor	Apostolic	8	4	both_alive	yes	yes	9	Yes		Kuchngetedza mwana, kumupa chikafu nehutsanana hwakanaka	Breast milk	yes	15	yes	yes			no	no	yes	wrong	wrong	Kuchngetedza mwana, kumupa chikafu nehutsanana hwakanaka			15		VHW	HF
13	Normal height	manicaland	female	43	155	71	15.4	3.5	50	negative	23	married	Secondary	Informal	positive	5	27	Informal	Primary	Mapor	Apostolic	8	4	both_alive	yes	yes	9	Yes		Kuchngetedza mwana, kumupa chikafu nehutsanana hwakanaka	Breast milk	yes	15	yes	yes			no	no	yes	wrong	wrong	Kuchngetedza mwana, kumupa chikafu nehutsanana hwakanaka			15		VHW	HF
14	Normal height	manicaland	female	43	155	81	12	3.1	50	negative	20	married	Secondary	Informal	positive	5	28	Informal	Primary	Mapor	Traditional	8	4	both_alive	yes	yes	9	Yes		Kuchngetedza mwana, kumupa chikafu nehutsanana hwakanaka	Infant Formula	yes	15	yes	yes			no	no	yes	wrong	wrong	Kuchngetedza mwana, kumupa chikafu nehutsanana hwakanaka			15		VHW	HF
405	Normal height	manicaland	female	43	155	71	10	3.5	50	negative	17	married	Secondary	Informal	negative	5	28	Informal	Secondary	Mushati	Christianity	8	0	both_alive	yes	yes	3	No		Importance of iron and folate tablets	Breast milk	yes	30	yes	yes			yes	yes	no	wrong	wrong	Importance of iron and folate tablets			30	15	HF	HF
406	Normal height	manicaland	female	43	155	82	9	3	50	negative	21	married	Secondary	Formal	negative	5	27	Informal	Secondary	Mushati	Christianity	8	0	both_alive	yes	yes	3	Yes		Importance of iron and folate tablets	Breast milk	yes	30	yes	yes			yes	yes	no	wrong	wrong	Importance of iron and folate tablets			30	15	HF	HF
407	Normal height	manicaland	female	43	155	74	6.2	3.1	53	negative	22	married	Secondary	Formal	negative	5	29	Informal	Secondary	Mushati	Christianity	8	0	both_alive	yes	yes	3	Yes		Importance of iron and folate tablets	Breast milk	yes	30	yes	yes			yes	yes	no	wrong	wrong	Importance of iron and folate tablets			30	15	HF	HF
408	Normal height	manicaland	female	43	156	72	4.8	3.12	52	negative	21	married	Secondary	Unemployed	negative	5	27	Informal	Secondary	Mushati	Christianity	8	0	both_alive	yes	yes	3	Yes		Importance of iron and folate tablets	Breast milk	yes	30	yes	yes			yes	yes	no	wrong	wrong	Importance of iron and folate tablets			30	15	HF	HF
409	Normal height	manicaland	female	43	158	92	8.9	3.4	47	negative	32	married	Secondary	Unemployed	negative	1	38	Informal	Secondary	Mushati	Christianity	8	0	both_alive	yes	yes	3	No		Importance of iron and folate tablets	Breast milk	yes	30	yes	yes			yes	yes	no	wrong	wrong	Importance of iron and folate tablets			30	15	HF	HF
378	Normal height	manicaland	male	43	158	84	12.6	3.5	50	negative	32	married	Secondary	Unemployed	positive	1	37	Formal	Secondary	B4	Christianity	5	3	both_alive	yes	yes	9	Yes		Nothing	Breast milk	yes	1	no	yes			yes	yes	no	wrong	wrong	Nothing			1	15	VHW	HF
379	Normal height	manicaland	male	44	158	84	12.6	3.5	50	negative	31	married	Secondary	Informal	positive	5	37	Formal	Secondary	B4	Christianity	5	3	both_alive	yes	yes	9	Yes		Nothing	Breast milk	yes	1	no	yes			yes	yes	no	wrong	wrong	Nothing			1	15	VHW	HF
380	Normal height	manicaland	male	44	158	101	11.5	3.5	50	negative	19	married	Secondary	Unemployed	positive	5	38	Formal	Secondary	B4	Christianity	5	3	both_alive	yes	yes	9	No		Nothing	Breast milk	yes	1	no	yes			yes	yes	no	wrong	wrong	Nothing			1	15	VHW	HF
381	Normal height	manicaland	male	44	158	70	10.6	3.4	50	negative	40	married	Tertiary	Unemployed	positive	5	52	Formal	Secondary	B4	Christianity	5	3	both_alive	yes	yes	9	Yes		Nothing	Breast milk	yes	1	no	yes			yes	yes	no	wrong	wrong	Nothing			1	15	VHW	HF
7	Normal height	matsouth	female	44	158	70	10.6	3.4	50	negative	40	cohabiting	Tertiary	Unemployed	unknown	5	48	Unemployed	Secondary	Sitezi	Christianity	4	0	both_alive	yes	yes	3	Yes	pre_term	Cant remember	Breast milk	yes	1	yes	yes			yes	no	no	correct	correct	Cant remember			1	4	VHW	HF
104	Normal height	matsouth	male	44	158	84	8	3.5	50	negative	39	cohabiting	Secondary	Formal	negative	4	43	Formal	Secondary	Sitezi	Christianity	5	2	both_alive	yes	yes	6	No	pre_term	Can't remember	Breast milk	no	1	no	yes			yes	yes	no	correct	correct	Can't remember			1	1	VHW	HF
105	Normal height	manicaland	female	44	158	84	8	3.5	50	positive	38	married	Secondary	Unemployed	negative	3	43	Formal	Primary	Q	Christianity	7	4	both_alive	yes	yes	7	Yes		Nothing	Breast milk	yes	1	no	yes			yes	yes	no	correct	correct	Nothing			1	5	VHW	HF
106	Normal height	manicaland	female	46	158	84	8	3.5	50	negative	32	married	Secondary	Formal	negative	3	44	Formal	Primary	Q	Christianity	7	4	both_alive	yes	yes	7	Yes		Nothing	Breast milk	yes	1	no	yes			yes	yes	no	correct	correct	Nothing			1	5	VHW	HF
107	Normal height	manicaland	female	46	158	70	9.5	2.9	54	negative	31	married	Secondary	Unemployed	negative	3	45	Formal	Primary	Q	Christianity	7	4	both_alive	yes	yes	7	Yes		Nothing	Breast milk	yes	1	no	yes			yes	yes	no	correct	correct	Nothing			1	5	VHW	HF
108	Normal height	manicaland	female	47	159	70	6	3	49	negative	33	married	Secondary	Unemployed	negative	3	36	Formal	Primary	Q	Christianity	7	4	both_alive	yes	yes	7	Yes		Nothing	Breast milk	yes	1	no	yes			yes	yes	no	correct	correct	Nothing			1	5	VHW	HF
322	Normal height	matsouth	female	47	160	73	11	3	43	negative	26	cohabiting	Secondary	Unemployed	negative	6	31	Formal	Secondary	Sitezi	Christianity	2	1	both_dead	yes	yes	4	Yes	pre_term	The mother has forgotten	Breast milk	yes	30	no	yes	N/A	N/A	yes	yes	yes	correct	correct	The mother has forgotten	N/A	N/A	30	1	VHW	VHW
362	Normal height	matsouth	female	47	160	73	6	3	43	negative	26	single	Secondary	Unemployed	positive	5	31	Formal	Secondary	Fumukwe	Christianity	1	1	both_alive	yes	yes	3	Yes		Diet	Infant Formula	yes	15	no	yes			yes	yes	yes	correct	correct	Diet			15	3000	VHW	HF
217	Normal height	matsouth	male	47	160	81	8	3.5	44	negative	16	cohabiting	Secondary	Unemployed	negative	5	31	Unemployed	Primary	Simbumbumbu	Apostolic	3	0	both_alive	yes	yes	6	Yes		Danger signs during pregnancy, importance of breast feeding	Breast milk	yes	1	yes	yes	NA	NA	yes	yes	yes	correct	correct	Danger signs during pregnancy, importance of breast feeding	NA	NA	1	3	HF	HF
335	Normal height	matsouth	male	47	160	89	10.6	2.56	47	negative	26	married	Secondary	Unemployed	negative	5	31	Informal	Secondary	Garanyemba	Christianity	12	3	both_alive	yes	yes	4	Yes		Nutrition and health	Breast milk	yes	15	no	yes	0		yes	yes	yes	correct	correct	Nutrition and health	0		15	1000	HF	HF
353	Normal height	matsouth	male	49	160	105	10.6	2.5	47	negative	17	married	Secondary	Informal	negative	4	38	Formal	Tertiary	Mtshabezi	Christianity	8	5	both_alive	yes	yes	6	No		Nutrition, hygiene	Breast milk	yes	30	yes	yes			yes	yes	yes	correct	correct	Nutrition, hygiene			30	1	HF	HF
355	Normal height	matsouth	male	49	160	95	7.5	2.8	48	negative	32	married	Secondary	Informal	negative	4	39	Formal	Tertiary	Mtshabezi	Christianity	8	5	both_alive	yes	yes	6	Yes		Nutrition, hygiene	Breast milk	yes	30	yes	yes			yes	yes	yes	correct	correct	Nutrition, hygiene			30	1	HF	HF
363	Normal height	matsouth	male	50	160	74	16	2.5	49	negative	33	cohabiting	Secondary	Unemployed	positive	4	36	Formal	Tertiary	Humbane	Christianity	1	3	both_alive	yes	yes	5	Yes		Labour	Breast milk	yes	15	yes	yes			no	yes	yes	correct	correct	Labour			15	1000	HF	HF
164	Normal height	matsouth	male	50	160	74	13.6	2.5	49	negative	33	married	Secondary	Unemployed	negative	1	36	Informal	Secondary	Garanyemba	Christianity	7	2	both_alive	yes	yes	4	Yes		Minor disorders in pregnancy	Breast milk	yes	45	yes	yes			yes	yes	yes	correct	correct	Minor disorders in pregnancy			45	2000	VHW	HF
357	Normal height	matsouth	female	53	160	73	12.6	3.7	50	negative	33	single	Secondary	Unemployed	positive	1	36	Formal	Primary	Humbane	Christianity	2	3	both_alive	yes	yes	3	Yes	c_section	Caring for a new born infant	Breast milk	yes	15	yes	yes			yes	yes	yes	correct	correct	Caring for a new born infant			15	2000	HF	HF
77	Normal height	matsouth	female	58	160	87	12.6	3.4	50	negative	35	married	Secondary	Formal	negative	1	38	Unemployed	Primary	Mazikhelela	Christianity	5	2	both_alive	yes	yes	6	Yes		Hygiene, good attachment positions, breastfeeding	Breast milk	yes	15	yes	yes			yes	yes	yes	correct	correct	Hygiene, good attachment positions, breastfeeding			15	5	HF	HF
78	Normal height	matsouth	female	58	160	87	12.6	3.4	50	negative	35	married	Secondary	Formal	negative	1	38	Unemployed	Primary	Mazikhelela	Christianity	5	2	both_alive	yes	yes	6	Yes		Hygiene, good attachment positions, breastfeeding	Breast milk	yes	15	yes	yes			yes	yes	yes	correct	correct	Hygiene, good attachment positions, breastfeeding			15	5	HF	HF
189	Normal height	matsouth	male	59	160	95	7	3	50	negative	33	married	Secondary	Unemployed	negative	1	36	Informal	Secondary	Mtandawenema	Christianity	9	1	both_alive	yes	yes	5	Yes		Maternal health and nutrition	Breast milk	yes	40	no	yes			yes	yes	yes	correct	correct	Maternal health and nutrition			40	9000	VHW	HF
3	Normal height	matsouth	female	7	160	66	6.7	3.55	50	negative	30	married	Secondary	Formal	negative	1	34	Unemployed	Secondary	Mawane	Christianity	8	3	both_alive	yes	yes	5	Yes		Nutrition and maternal health	Breast milk	yes	15	yes	yes					yes	correct	correct	Nutrition and maternal health			15	7000	HF	HF
4	Normal height	manicaland	male	9	160	95	5.2	3	50	negative	29	married	Secondary	Formal	negative	7	34	Unemployed	Secondary	Marukutu village	Christianity	5	0	both_alive	yes	yes	7	Yes		Importance of early booking and IFA supplementation	Breast milk	yes	1	yes	yes	N/A	N/A	no	no	yes	correct	correct	Importance of early booking and IFA supplementation	N/A	N/A	1	1	HF	HF
5	Normal height	manicaland	male	9	160	67	13.1	2.5	51	negative	18	married	No School	Unemployed	negative	7	18	Unemployed	Secondary	Marukutu village	Christianity	5	0	both_alive	yes	yes	7	Yes		Importance of early booking and IFA supplementation	Breast milk	yes	1	yes	yes	N/A	N/A	no	no	yes	correct	correct	Importance of early booking and IFA supplementation	N/A	N/A	1	1	HF	HF
8	Normal height	matsouth	female	9	160	67	9.2	2.5	51	negative	18	cohabiting	No School	Unemployed	negative		18	Formal	Secondary	Mtandawenema	Christianity	6	2	both_alive	yes	yes	4	Yes		Importance of exclusive breastfeeding for the first 6 months	Breast milk	yes	40	yes	yes			no	no	yes	correct	correct	Importance of exclusive breastfeeding for the first 6 months			40	13000	HF	HF
27	Normal height	matsouth	male	9	160	70	12.8	3.1	52	negative	28	married	Secondary	Unemployed	negative		33	Informal	Secondary	Tshoboyi east	Christianity	10	5	both_alive	yes	yes	4	Yes		Exclusive breastfeeding, fefo supplementation	Breast milk	yes	1	yes	yes				yes	yes	correct	correct	Exclusive breastfeeding, fefo supplementation			1	20	HF	HF
28	Normal height	matsouth	female	10	160	80	12.8	3.7	52	negative	26	single	Secondary	Unemployed	positive		31	Informal	Secondary	Lushonkwe East	Christianity	8	2	Father_alive	yes	yes	5	Yes		Importance of iron folate supplements	Breast milk	yes	1	yes	yes				yes	yes	correct	wrong	Importance of iron folate supplements			1	5	HF	HF
30	Normal height	matsouth	female	10	160	80	12	3.7	52	negative	26	cohabiting	Secondary	Unemployed	negative		31	Formal	Secondary	Tshoboyi west	Christianity	7	3	both_alive	yes	yes	4	Yes		Importance of taking FeFO and good nutrition	Breast milk	yes	1	yes	yes		N/A		yes	yes	correct	correct	Importance of taking FeFO and good nutrition		N/A	1		VHW	HF
31	Normal height	matsouth	female	11	160	80	12	3.7	52	negative	40	married	Secondary	Formal	negative	1	43	Informal	Secondary	Lushonkwe east	Christianity	4	2	both_dead	yes	yes	6	Yes		Exclusive breastfeeding, good hygiene	Breast milk	yes	1	yes	yes				yes	yes	correct	correct	Exclusive breastfeeding, good hygiene			1	8	HF	HF
32	Normal height	matsouth	male	12	160	80	12	3.7	52	negative	40	married	Secondary	Formal	negative	1	43	Informal	Secondary	Business center	Christianity	3	3	mother_alive	yes	yes	5	No		Exclusive breastfeeding	Breast milk	yes	1	yes	yes				yes	yes	correct	correct	Exclusive breastfeeding			1	5	HF	HF
39	Normal height	matsouth	female	13	160	80	12	3.7	52	negative	22	married	Primary	Unemployed	positive	1	26	Informal	Secondary	Humbane	Christianity	2	2	both_alive	yes	yes	2	Yes		Post natal care and Breast feeding	Breast milk	yes	15	yes	yes			no	yes	yes	correct	correct	Post natal care and Breast feeding			15	2000	HF	HF
49	Normal height	matsouth	female	13	160	80	12	3.7	52	negative	22	married	Primary	Informal	negative	1	26	Formal	Secondary	Lushonkwe	Christianity	6	6	both_alive	yes	no	4	Yes		Regular ANC checkups, delivery at a health facility	Breast milk	yes	1	yes	yes				yes	yes	correct	correct	Regular ANC checkups, delivery at a health facility			1	5	HF	HF
60	Normal height	matsouth	male	13	160	74	10.3	3.5	52	negative	22	married	Primary	Unemployed	positive	1	26	Formal	Secondary	Humbane	Christianity	1	1	both_alive	yes	yes	3	Yes	c_section	Breast feeding	Breast milk	yes	20	yes	yes			no	yes	yes	correct	correct	Breast feeding			20	2000	HF	HF
117	Normal height	matsouth	male	14	160	100	17	3.1	53	negative	22	married	Primary	Unemployed	negative	1	26	Informal	Secondary	Garanyemba	Christianity	5	0	both_alive	yes	yes	4	Yes		Nutrition and health	Breast milk	yes	20	yes	yes			no	yes	yes	correct	correct	Nutrition and health			20	3000	HF	HF
119	Normal height	matsouth	male	15	160	79	8	3.2	53	positive	39	single	Secondary	Formal	negative	2	43	Formal	Secondary	Matangombe	Christianity	9	0	both_alive	yes	yes	6	Yes		Child care, nutrition, immunisation,	Breast milk	yes	10	yes	yes				yes	yes	correct	correct	Child care, nutrition, immunisation,			10	10	HF	HF
120	Normal height	matsouth	male	15	160	75	13.5	3.5	54	positive	28	single	Secondary	Formal	negative	2	32	Formal	Secondary	Matangombe	Christianity	9	0	both_alive	yes	yes	6	Yes		Child care, nutrition, immunisation,	Breast milk	yes	10	yes	yes				yes	yes	correct	correct	Child care, nutrition, immunisation,			10	10	HF	HF
121	Normal height	manicaland	male	15	160	75	7.9	3.5	54	negative	27	married	Secondary	Formal	negative	2	33	Formal	Secondary	Mundembe	Christianity	5	0	both_alive	yes	yes	4	No	c_section	Importance of iron and folate Exclusive breastfeeding	Breast milk	yes	15	yes	yes				yes	no	wrong	wrong	Importance of iron and folate Exclusive breastfeeding			15	8	HF	HF
122	Normal height	manicaland	male	18	160	73	12.4	4	55	negative	34	married	Secondary	Informal	negative	2	44	Formal	Secondary	Mundembe	Christianity	5	0	both_alive	yes	yes	4	Yes	c_section	Importance of iron and folate Exclusive breastfeeding	Breast milk	yes	15	yes	yes				yes	no	wrong	wrong	Importance of iron and folate Exclusive breastfeeding			15	8	HF	HF
123	Normal height	manicaland	female	18	160	81	12.4	3	56	negative	33	married	Secondary	Informal	negative	4	44	Unemployed	Secondary	Gutu	Christianity	3	0	both_alive	yes	yes	5	Yes		Nothing taught	Breast milk	yes	60	yes	yes				yes	yes	correct	correct	Nothing taught			60	10	HF	HF
124	Normal height	manicaland	female	19	160	81	12.4	3	51	negative	19	married	Secondary	Unemployed	negative	4	40	Unemployed	Secondary	Gutu	Christianity	3	0	both_alive	yes	yes	5	Yes		Nothing taught	Infant Formula	yes	60	yes	yes				yes	yes	correct	correct	Nothing taught			60	10	HF	HF
125	Normal height	manicaland	female	21	160	81	12.4	3	50	negative	18	married	No School	Unemployed	negative	4	19	Informal	Secondary	Mujaji	Christianity	5	2	both_alive	yes	yes	1	Yes		Nothing taught	Breast milk	yes	20	yes	yes				yes	no	wrong	wrong	Nothing taught			20	16	HF	HF
126	Normal height	manicaland	female	21	160	73	11	4	51	negative	41	married	No School	Unemployed	negative	4	18	Informal	Secondary	Mujaji	Christianity	5	2	both_alive	yes	yes	1	Yes		Nothing taught	Breast milk	yes	20	yes	yes				yes	no	wrong	wrong	Nothing taught			20	16	HF	HF
127	Normal height	matsouth	male	25	160	73	11	4	50	negative	37	married	Secondary	Unemployed	negative	4	39	Formal	Primary	Matulungundu	Christianity	5	0	both_alive	yes	yes	4	Yes		Taking care of the child ( hygiene, nutrition )	Breast milk	yes	1	yes	yes			yes	yes	yes	correct	correct	Taking care of the child ( hygiene, nutrition )			1	1	HF	HF
128	Normal height	manicaland	male	27	160	73	11	4	55	negative	40	married	Secondary	Unemployed	negative	4	41	Unemployed	Secondary	Bvirindi	Christianity	10	4	both_alive	yes	yes	3	Yes		Importance of iron and folate tablets	Breast milk	yes	15	yes	yes				yes	yes	correct	wrong	Importance of iron and folate tablets			15	10	HF	HF
129	Normal height	manicaland	male	27	161	81	11.5	3.3	49	negative	40	married	Secondary	Unemployed	negative	4	45	Unemployed	Secondary	Bvirindi	Christianity	10	4	both_alive	yes	yes	3	Yes		Importance of iron and folate tablets	Breast milk	yes	15	yes	yes				yes	yes	correct	wrong	Importance of iron and folate tablets			15	10	HF	HF
130	Normal height	manicaland	male	27	161	81	9.3	3.3	49	negative	42	married	Secondary	Unemployed	negative	4	40	Unemployed	Secondary	Mutukwa	Christianity	5	0	both_alive	yes	yes	1	Yes		Nothing taught	Breast milk	yes	30	yes	yes				yes	no	wrong	wrong	Nothing taught			30	6	HF	HF
131	Normal height	manicaland	male	31	161	75	12.2	3.3	50	negative	30	married	Secondary	Formal	negative	4	34	Unemployed	Secondary	Mutukwa	Christianity	5	0	both_alive	yes	yes	1	Yes		Nothing taught	Breast milk	yes	30	yes	yes				yes	no	wrong	wrong	Nothing taught			30	6	HF	HF
133	Normal height	manicaland	male	44	161	70	7.3	2.88	50	negative	17	single	Secondary	Unemployed	positive	2	49	Informal	Secondary	Kuhudzai	Christianity	4	0	both_alive	yes	yes	4	Yes		Nothing taught	Breast milk	yes	20	yes	yes				yes	no	wrong	wrong	Nothing taught			20	15	HF	HF
134	Normal height	manicaland	male	44	161	72	13.5	3.2	54	negative	18	single	Secondary	Unemployed	positive	2	52	Informal	Secondary	Kuhudzai	Christianity	4	0	both_alive	yes	yes	4	Yes		Nothing taught	Breast milk	yes	20	yes	yes				yes	no	wrong	wrong	Nothing taught			20	15	HF	HF
136	Normal height	matsouth	female	45	161	72	11.5	3.2	54	negative	37	single	Secondary	Unemployed	negative	5	39	Unemployed	Primary	Matangombe	Christianity	6	0	both_alive	yes	yes	6	Yes		Delivery, Immunisation, child care	Breast milk	yes	30	yes	yes			no	yes	yes	correct	wrong	Delivery, Immunisation, child care			30	10	HF	HF
141	Normal height	manicaland	female	49	162	74	7.5	2.6	48	negative	37	married	Secondary	Unemployed	negative	5	39	Formal	Tertiary	Garwi	Christianity	6	0	both_alive	yes	yes	5	Yes		Exclusive breastfeeding Importance of breastfeeding Complementary feeding Pregnancy danger signs	Breast milk	yes	15	yes	yes				yes	yes	correct	correct	Exclusive breastfeeding Importance of breastfeeding Complementary feeding Pregnancy danger signs			15	10	HF	HF
142	Normal height	manicaland	male	52	162	80	11.5	3.4	54	negative	27	married	Secondary	Informal	negative	4	32	Informal	Secondary	Nyadongo	Christianity	4	0	both_alive	yes	yes	6	No		Importance of iron and folate tablets	Breast milk	yes	15	yes	yes				yes	yes	correct	correct	Importance of iron and folate tablets			15	3	HF	HF
143	Normal height	manicaland	male	58	163	96	7.3	3.5	50	negative	18	married	Secondary	Unemployed	negative	4	39	Informal	Secondary	Nyadongo	Christianity	4	0	both_alive	yes	yes	6	Yes		Importance of iron and folate tablets	Breast milk	yes	15	yes	yes				yes	yes	correct	correct	Importance of iron and folate tablets			15	3	HF	HF
144	Normal height	matsouth	male	7	165	76	10	3.8	51	negative	30	married	Secondary	Unemployed	negative	7	34	Unemployed	Primary	Msendane	Christianity	3	0	both_alive	yes	yes	4	Yes		Child nutrition (iycf), immunisation	Breast milk	yes	10	yes	yes				yes	yes	correct	correct	Child nutrition (iycf), immunisation			10	5	HF	HF
208	Normal height	matsouth	male	8	165	76	8.3	3.8	51	negative	23	single	Secondary	Formal	negative	3	34	Formal	Secondary	Lushonkwe central	Traditional	7	6	Father_alive	yes	yes	6	No		Taking fefO supplements even after delivery	Breast milk	yes	1	yes	yes				yes	yes	correct	correct	Taking fefO supplements even after delivery			1	1	HF	HF
209	Normal height	matsouth	male	9	166	71	10.3	3.45	52	positive	31	single	Secondary	Unemployed	negative	4	49	Informal	Secondary	Mapate	Traditional	8	0	both_alive	yes	yes	2	Yes		Child nutrition, hygiene, immunisation	Breast milk	yes	10	yes	yes			no	yes	yes	correct	correct	Child nutrition, hygiene, immunisation			10	5	HF	HF
221	Normal height	manicaland	male	9	166	71	9	3.45	52	negative	26	married	Secondary	Formal	unknown	4	31	Formal	Secondary	Masvaure village	Christianity	3	0	both_alive	yes	yes	7	Yes	c_section	Importance of early booking	Breast milk	yes	1	yes	yes	N/A	N/A	no	yes	yes	correct	wrong	Importance of early booking	N/A	N/A	1	1	HF	HF
222	Normal height	manicaland	male	10	166	71	9	3.45	52	negative	25	married	Secondary	Unemployed	unknown	4	30	Formal	Secondary	Masvaure village	Christianity	3	0	both_alive	yes	yes	7	Yes	c_section	Importance of early booking	Breast milk	yes	1	yes	yes	N/A	N/A	no	yes	yes	correct	wrong	Importance of early booking	N/A	N/A	1	1	HF	HF
233	Normal height	matsouth	male	10	166	71	9	3.45	52	negative	25	married	Secondary	Unemployed	negative	4	30	Formal	Secondary	Lushonkwe central	Christianity	5	3	both_alive	yes	yes	6	Yes		Delivery at health facility, good nutrition	Breast milk	yes	1	yes	yes				yes	yes	correct	correct	Delivery at health facility, good nutrition			1	1	VHW	HF
236	Normal height	matsouth	male	10	166	71	9	3.45	52	negative	23	cohabiting	Secondary	Formal	negative	4	34	Informal	Primary	Lushonkwe east	Traditional	8	1	mother_alive	yes	yes	4	Yes		Exclusive breastfeeding	Breast milk	yes	1	yes	yes				yes	yes	wrong	wrong	Exclusive breastfeeding			1	5	VHW	HF
237	Normal height	matsouth	male	12	167	68	10	2.9	51	negative	31	married	Secondary	Unemployed	negative	5	49	Formal	Secondary	Lushonkwe central	Traditional	5	3	both_alive	yes	yes	6	Yes		Exclusive breastfeeding	Breast milk	yes	1	yes	yes				yes	yes	correct	wrong	Exclusive breastfeeding			1	1	VHW	HF
241	Normal height	matsouth	female	12	167	68	8.3	2.9	51	negative	29	married	Secondary	Formal	negative	5	34	Formal	Primary	Lushonkwe central	Traditional	3	0	both_dead	yes	yes	5	Yes		Taking iron folate supplements	Breast milk	yes	1	yes	yes				yes	yes	correct	wrong	Taking iron folate supplements			1	5	HF	HF
242	Normal height	matsouth	female	12	167	68	8.3	2.9	51	negative	29	married	Secondary	Formal	negative	4	33	Formal	Primary	Lushonkwe central	Traditional	3	0	both_dead	yes	yes	5	Yes		Taking iron folate supplements	Infant Formula	yes	1	yes	yes				yes	yes	correct	wrong	Taking iron folate supplements			1	5	HF	HF
246	Normal height	manicaland	female	12	167	68	8.3	2.9	51	negative	17	married	Primary	Unemployed	negative	4	26	Formal	Secondary	Chibiya	Apostolic	3	0	both_alive	yes	yes	5	No		Exercising	Breast milk	yes	1	yes	yes		So far she recieved all for a 2 months old			yes	correct	correct	Exercising		So far she recieved all for a 2 months old	1	2	HF	HF
247	Normal height	manicaland	female	13	167	68	8.3	2.9	51	negative	31	married	Secondary	Unemployed	negative	1	49	Formal	Secondary	Chibiya	Apostolic	3	0	both_alive	yes	yes	5	Yes		Exercising	Breast milk	yes	1	yes	yes		So far she recieved all for a 2 months old			yes	correct	correct	Exercising		So far she recieved all for a 2 months old	1	2	HF	HF
248	Normal height	manicaland	female	13	169	86	18.3	3.2	56	negative	18	married	Secondary	Unemployed	negative	2	49	Formal	Secondary	Chibiya	Apostolic	3	0	both_alive	yes	yes	5	Yes		Exercising	Breast milk	yes	1	yes	yes		So far she recieved all for a 2 months old			yes	correct	correct	Exercising		So far she recieved all for a 2 months old	1	2	HF	HF
259	Normal height	manicaland	male	15	169	86	12.4	3.2	55	negative	30	married	Secondary	Unemployed	negative	2	49	Formal	Secondary	Masvaure Village	Apostolic	5	3	both_alive	yes	yes	7	Yes		Nutrition for pregnant women	Breast milk	yes	1	yes	yes	N/A	N/A	no	no	yes	correct	correct	Nutrition for pregnant women	N/A	N/A	1	1	HF	HF
260	Normal height	manicaland	male	18	169	86	12.4	3.2	56	negative	19	married	Secondary	Unemployed	negative	3	33	Formal	Secondary	Masvaure Village	Apostolic	5	3	both_alive	yes	yes	7	Yes		Nutrition for pregnant women	Breast milk	yes	1	yes	yes	N/A	N/A	no	no	yes	correct	correct	Nutrition for pregnant women	N/A	N/A	1	1	HF	HF
265	Normal height	manicaland	female	19	169	86	12.4	3.2	53	negative	18	married	Secondary	Unemployed	negative	3	40	Unemployed	Secondary	Kunesu Village	Traditional	10	0	both_alive	yes	yes	7	Yes		Importance of early booking	Breast milk	yes	1	yes	yes	N/A	N/A		yes	yes	correct	correct	Importance of early booking	N/A	N/A	1	1	HF	HF
286	Normal height	manicaland	female	22	170	95	5.1	3.25	47	negative	30	married	Secondary	Unemployed	negative	1	49	Formal	Secondary	Marukutu	Christianity	4	0	both_alive	yes	yes	7	Yes		Importance of early booking	Breast milk	yes	1	yes	yes	N/A	N/A	no	yes	yes	correct	correct	Importance of early booking	N/A	N/A	1	1	HF	HF
287	Normal height	manicaland	female	23	170	99	12	2.5	48	negative	30	married	Secondary	Unemployed	negative	1	47	Formal	Secondary	Marukutu	Christianity	4	0	both_alive	yes	yes	7	Yes		Importance of early booking	Breast milk	yes	1	yes	yes	N/A	N/A	no	yes	yes	correct	correct	Importance of early booking	N/A	N/A	1	1	HF	HF
309	Normal height	matsouth	female	23	170	80	6.5	3.2	48	negative	17	cohabiting	Secondary	Unemployed	negative	1	47	Student	Tertiary	Sitezi	Christianity	4	2	both_dead	no	yes	0	Yes	pre_term	N/A	Breast milk	yes	30	yes	yes	N/A	N/A	yes	yes	yes	correct	correct	N/A	N/A	N/A	30	1	HF	HF
310	Normal height	matsouth	female	23	170	101	11.5	3.5	49	negative	30	cohabiting	Secondary	Unemployed	negative	1	47	Informal	Secondary	Shale	Christianity	3	1	both_dead	no	yes	2	Yes	pre_term	N/A	Infant Formula	yes	0	yes	yes			yes	yes	yes	correct	correct	N/A			0	12	HF	HF
311	Normal height	matsouth	female	24	170	101	10	3.5	49	negative	29	married	Secondary	Formal	negative	1	33	Informal	Secondary	Sibhula	Christianity	4	7	both_alive	yes	yes	6	Yes		Taking iron folate supplements, importance of delivery at health facility	Breast milk	yes	1	yes	yes				yes	no	wrong	wrong	Taking iron folate supplements, importance of delivery at health facility			1	3	HF	HF
331	Normal height	matsouth	male	31	170	101	10	3.5	49	negative	30	married	Secondary	Formal	negative	1	34	Informal	Primary	Zhokwe	Christianity	3	0	both_alive	yes	yes	5	Yes		Nutrition education	Breast milk	yes	30	yes	yes			yes	yes	yes	correct	correct	Nutrition education			30	12000	VHW	HF
333	Normal height	matsouth	male	43	170	101	9	3.5	49	negative	22	single	Secondary	Formal	negative	3	28	Informal	Secondary	Mtandawenema	Christianity	7	0	both_alive	yes	yes	5	Yes		Importance of iron and folate tablets	Breast milk	yes	30	yes	yes			no	yes	yes	correct	correct	Importance of iron and folate tablets			30	15000	VHW	HF
356	Normal height	matsouth	male	8	170	97	9.6	3.656	57	negative	25	single	Secondary	Unemployed	negative	2	31	Unemployed	Secondary	Fumukwe	Christianity	2	1	both_alive	yes	yes	4	Yes	c_section	Post natal care	Breast milk	yes	15	yes	yes			no	yes	yes	correct	correct	Post natal care			15	2500	HF	HF
393	Normal height	matsouth	male	6	171	72	5.1	3.39	47	negative	25	single	Secondary	Unemployed	negative	3	31	Informal	Primary	Humbane	Christianity	3	0	both_alive	yes	yes	4	Yes	c_section	Post natal care and Breast feeding	Breast milk	yes	15	yes	yes			no	yes	yes	correct	correct	Post natal care and Breast feeding			15	2500	HF	HF
410	Normal height	manicaland	female	7	171	92	10.3	3.46	52	negative	31	married	Secondary	Informal	negative	2	35	Informal	Secondary	Bvirindi	Christianity	5	2	both_alive	yes	yes	4	No		Importance of iron and folate	Breast milk	yes	15	yes	yes				yes	yes	correct	wrong	Importance of iron and folate			15	10	HF	HF
411	Normal height	manicaland	female	9	178	86	7	3.8	47	negative	26	married	Secondary	Informal	negative	2	31	Informal	Secondary	Bvirindi	Christianity	5	2	both_alive	yes	yes	4	Yes		Importance of iron and folate	Breast milk	yes	15	yes	yes				yes	yes	correct	wrong	Importance of iron and folate			15	10	HF	HF
412	Normal height	manicaland	male	11	178	72	9.5	3	48	negative	19	married	Secondary	Informal	negative	4	38	Unemployed	Secondary	Magodhlo	Christianity	5	2	both_alive	yes	yes	6	No		Nothing taught	Breast milk	yes	10	yes	yes				yes	yes	correct	correct	Nothing taught			10	3	HF	HF
413	Normal height	manicaland	male	12	178	72	6.5	3	48	negative	50	married	Tertiary	Unemployed	negative	6	52	Unemployed	Secondary	Magodhlo	Christianity	5	2	both_alive	yes	yes	6	Yes		Nothing taught	Breast milk	yes	10	yes	yes				yes	yes	correct	correct	Nothing taught			10	3	HF	HF
414	Normal height	manicaland	male	14	179	80	11.5	3.4	54	negative	34	married	Secondary	Unemployed	negative	6	37	Unemployed	Primary	Mushati	Christianity	7	4	both_alive	yes	yes	3	Yes		No	Breast milk	yes	30	yes	yes				yes	no	wrong	wrong	No			30	15	HF	HF
415	Normal height	manicaland	male	19	180	73	16	2.65	49	negative	43	married	Secondary	Unemployed	negative	6	40	Unemployed	Primary	Mushati	Christianity	7	4	both_alive	yes	yes	3	Yes		No	Breast milk	yes	30	yes	yes				yes	no	wrong	wrong	No			30	15	HF	HF
416	Normal height	manicaland	male	35	181	96	9.4	2.68	46	negative	29	married	Secondary	Informal	negative	3	33	Unemployed	Secondary	Madzime	Christianity	5	1	both_alive	yes	yes	6	Yes	c_section	Importance of iron and folate Breastfeeding	Breast milk	yes	15	yes	yes				yes	no	wrong	wrong	Importance of iron and folate Breastfeeding			15	8	HF	HF
417	Normal height	manicaland	male	44	181	80	7.5	2.84	52	negative	40	married	Tertiary	Unemployed	negative	3	49	Unemployed	Secondary	Madzime	Christianity	5	1	both_alive	yes	yes	6	Yes	c_section	Importance of iron and folate Breastfeeding	Breast milk	yes	15	yes	yes				yes	no	wrong	wrong	Importance of iron and folate Breastfeeding			15	8	HF	HF
238	Normal height	matsouth	female	48	181	80	7.5	2.84	52	negative	34	cohabiting	Secondary	Informal	positive	2	37	Informal	Primary	Gqalaza	Traditional	4	2	both_alive	yes	yes	8	No		Breastfeeding, maternal nutrition, family planning, Preparedness, danger signs during pregnancy	Breast milk	yes	1	yes	yes	Nil	NA		yes	yes	correct	correct	Breastfeeding, maternal nutrition, family planning, Preparedness, danger signs during pregnancy	Nil	NA	1	6	HF	HF
[truncated: 78 more columns]
